# Supplementary material for: Genome-wide analysis of autophagy-related genes in Medicago truncatula highlights their roles in seed development and response to drought stress
Source: Sci Rep. 2021 Nov 25;11:22933. doi: 10.1038/s41598-021-02239-6 (PMC8616919; doi:10.1038/s41598-021-02239-6)
Supplement: Supplementary file 2 — Supplementary Table S1. [file 41598_2021_2239_MOESM2_ESM.xlsx]

## Sheet: Sheet1
Supplementary Table S1. The CDS sequences of MtATG genes.
>MtATG1a
ATGGATTTGGTGGGACCCACAATGACCAGATTGGTCGGGGATTACATACTGGGTCCTCGTATCGGTTCAGGTTCATTTGCAGTGGTGTGGCGTTCACGTCATCGAAATTCAGGTTTGGAGGTAGCAATTAAGGAAATTGATAAGACCCAATTGAGTTCTAAAGTTAGAGATAATCTCATCAAAGAGATTTCTATTCTTAGTACTATTCATCATCCTAATATCATTCAACTCTTTGAAGCTATTCAGACGAATGATAGGATTTATCTTGTTTTGGAGTATTGTGGTGGAGGGGATCTTTCTGCTTATATTCAGCGATATGGGAGAGTTTCTGAATCTGTTGCTAGACATTTCATGAGGCAGTTGGCTGCCGGTTTGCAGGTGCTTCAAGAAAAGAACCTC…
>MtATG1b
ATGGCGGCGCAAATGACGGGAAGGAGTAGTAGCAGCAGTAGGATTGTAGGAGATTATGTAGTTGGGAAGCAAATTGGAGCGGGTTCGTTTTCAGTTGTGTGGCATGCGAGACACAAAGTTCATGGAACTGAAGTTGCTATTAAAGAGATCGCTACGTTAAGATTGAATAAGAAGTTGCAAGAGAGTCTTATGTCTGAGATTTTTATTCTTAAGAGAATTAATCATCCTAATATCATTTCTTTGCATGATATCATTCAGGCTCCTGGGAAGATACATCTTGTGTTAGAATACTGTAAAGGGGGTGATCTTTCTTTGTACATTCAACGCCATGGAAGGGTACCGGAGGCAACGGCAAAGCATTTTATGCTTCAGCTGGCTGCTGGCCTACAAGTTCTTCGG…
>MtATG1t
ATGGAATATGAATATGATTGTGATTTTGAAGAAAAATTGGTAAGAGAAGAAGGAAACAACAAAAACTACTATTATGTTTTAAAGTCCAAAATCGGAGAAGGTTCTTTTTCCACAGTGTGGAAAGCTGAACAAAGACCAAGTGGTGAAGATGTAGCGGTGAAGCAAGTCTTTCTCTCCAAACTCAACTCTCACCTCAGAGCTTCCTTGGACTGTGAGATCAACTTTTTGTCTTCTGTTAATCATCCTAATATTGTTCACCTTCTTCACTTCTTCCAGGGTAATGGATGTGTTTACTTGGTTCTTGAGTTTTGTGCTGGAGGGAATCTAGCTTCTTATATTCGATGCCATGAAAGAGTTCATCAACTAACCGCCAAAAAATTCATCCAGCAACTTGGCTCT…
>MtATG2
ATGTTTCCGTGGAACATTGCAAAATCGGCCGAAGCCGTGTTCTCTCGTTGGGCTTTAAAGAGGGTTTGCAAATTCTTTTTGAAGAAGAAATTGGGGCAGTTTATTCTTGGTGAGATTGATCTTGATCAGCTCGATGTTCAATTTTCCGAAGGGACCATTCAGCTCACCGATCTCGCTCTTAATCTTGATTTCATCAACGCTAAGCTTGGTAAAACGGCATCTATAATGGTGAAAGAGGGATCAATTGGATACTTGTTGGTTAAAATGCCTTGGAGTGGTAAAGGCTGTGAGGTTGAAGTTAATGAGCTTGAACTTGTAGTTTCTCCGTGTATAGGTAGAACCGCAACTTCTGAAGATGAAGTTTGTTGTTCTGATGTTGGTAATGATAATTGTGAAATC…
>MtATG3
ATGGTGCTTTCTCAAAAGCTTCACGAAGCATTCAAAGGCACTGTAGAGAGAATCACAGGCCATAGAACCGTTTCCGCCTTCAAAGAGAAAGGTGTTCTTAGTGTCTCCGAGTTCATAATCGCCGGTGATAATCTCGTTGCTAAATGCCCCACTTGGTCTTGGGAATCAGGTGAGCCAAGCAAGAGGAAGTCATATTTACCATCTGAGAAACAATTCTTGATTACTAGAAATGTGCCTTGTCTGCGGAGAGCTGCATCCATTGAAGAAGAATATGAAGCTGCCGGGGGGGAAGTTTTACTTGATGATGAAGAAAATGATGGTTGGCTAGCAACTCATGGAAAGCCAAAAGAAACTAAATCTGATGAAGAAGAGAATTTACCTTCCATGGAAAGTCTAGAA…
>MtATG4
ATGGTATTGAAGGATTTATGTGATAGGATTGTTGCTGCAAAGTGTTCTTCCAAAAGCTCAACCGAGATTGTCGATAATACTCAGGTGCCCGCCTCTTCAAAGGCAGGGTCTAGTGATAGTAAGTTTCCCAAGGCTTCCTTATGGTCAACCTTCTTTACATCTGGTTTTTCAGTCGATGAAACATATAGTGAATCATCATCTTCTGAAAAGAAAACAGTTCATTCTCGAAATAGTGGGTGGGCAGCTGCTGTGAGGAAAGTCGTTAGTGGCGGTTCAATGAGGAGATTTCAGGAGCGTGTACTAGGGTCATGCAGGACTGACGTTTCGAGCTCTGATGGCGATATATGGCTTCTAGGTGTCTGCCATAAAATTTCACAGCATGAATCAACTGGAGATGTA…
>MtATG5
ATGAATGAAGGACAAGAATACGTATGGATGGGTTCAATTCCTCTTCAAATTCATCTTCATGAATCTGAAGTCACCACTCTTCCTCCTCCTCCACCCGCTCTCGTTTTGGCTCCTAGGATGGGGTACTTGCCTTTGTTGATTTCTCTATTGAAGCCTCATTTCTGTACCACACTTCCTCCTGGAGTAGATACCATTTGGTTTGAGTACAAAGGATTGCCTCTCAAGTGGTATATACCAACTGGAGTTCTTTTTGATCTTTTGTGTATGGAACCAGAAAGGCCGTGGAATTTAACAGTACACTTTAGAGGATACCCAAGTAATTTATTGCTTCCATGTGACGGTGAAGACAGTGTGAAGTGGAGCTTTATCAACTCACTGAAAGAGGCTGCATATGTAATA…
>MtATG6
ATGAGAGATTCGACGAAAAAGGGTCGGAATCGGAGCTTACCGGTGGATCCGAACGTCCCCCGATGGGTTTGTCAGAACTGCCGCAATCCGCTTTGCATCGTCGGCGTCGATTCTTACGCCGACAAGTACTTCAACGATCCTTCTCGTTCTGGGATGCAAGGGTCATCCATTCATGGTGCTAGCAGTGTGATGAGCACAACTAAAATGGACAACTCATATGTTGTGTTGCCAAAGCAAAGACCTCAGACTCAAGGAGTTCCTCCCCGGCCTCGTGGTGATACTTCCCATCCTGGAAAGACAATGGAAGAGTCTTTTGTGGTAGTGTACAAGTCGGAATCTGCGTCTGATGGAGGCGGGGGAAACTCATTGTCCCCGGGGGTTGATCATGGTGGTCATTTG…
>MtATG7
ATGGCTTTGCTCCAATTTATGGCGATGGAGAGCTCCGTCGATGAAGGCTTCTGGCATAGACTCTCTTCTTTGAAGCTCAATCAACTTGGCATCGATGATTCTCCATTACCCATCATTGGTTTCTATGCGCCTTGCTCGCACCCTCGAGTATCAAATCATTTAACTCTTTTAGCCGAGTCTTTACCTTCTGAATCAAGCGAAGCATCACTTGTACCAGATTCAAGTCATGGTAACAGGAACAGGTGTTCTGTTCCAGGGATACTTTACAACACTAATACTATGGAGAGTTTCCATGCGCTTGATAAACCGAATCTTTTAAAGGAAGAGGCCAGAAAGATATGGGATGACATTCAAACTGGAAGAGCTGTGGAGGACTGTTCAGTACTTTCAAGATTCCTT…
>MtATG8a
ATGTCTAAGGCTTCCTTCAAGACTCAACATCCTTTCGAAAGAAGACAGGCTGAATCTTCTCGCATCAGAGAGAAGTATCCTGATAGAGTACCTGTGATTGTGGAGAAAGCTGGAAGAAGTGACATTGCTGACATTGATAAGAAGAAGTATCTTGTCCCAGCTGACTTGTCTGTTGGTCAATTTGTTTATGTTGTCCGGAAAAGAATTAAGCTCAGTGCAGAGAAGGCTATTTTTGTTTTCATTGAAAACACTCTACCTCCAACTGCTGCTCTGATGTCTGCCCTTTATGAGGAACACAAGGATGAGGATGGCTTTCTTTACATGACTTACAGTGGAGAGAACACCTTTGGTTCCTCCCACTAG
>MtATG8b
ATGTCCAAGCCTTCCTACAAGACTAAACATTCTTTCGAGAGAAGGCAGGCTGAATATAATCGCATCAGAGAGAAGTTTTCGGATAGAGTACCTGTGATTGTGGAGAAAGCTGAGAGAAGTGACATTGCTGACATTGATAAGAAGAAGTATCTTGTCCCAGGCGACCTGTCTGTTGCCAAATTTCTTTTTGTTGTCCGCCATAGAATAAGGCTCAGTGAAGACAAGGATATTTTTGGTTTCGTCCATAACAATCAATCTCCTGTTGTTGCATCTGCTCTGATGTCTTCTCTTTATGAAGAACATAAAGATGAGGATGGTTTTCTTTACATGACATACAATGAAGAGAAACCTTTGGATAACTAG
>MtATG8c
ATGGCTAAGAGCTCATTCAAGACAGAACACCCCCTTGAAAGGAGGCAGGCTGAAGCAGCTCGCATAAGAGAGAAGTATCCTGATAGAATCCCAGTAATTGTTGAAAGGGCAGAGAAGACTGATGTTCCTGAAATTGATAAGAAAAAGTATCTTGTTCCTGCTGATTTGACTGTTGGCCAGTTTGTGTATGTGGTGCGGAAGAGAATCAAGCTGAGTCCCGAGAAGGCTATCTTCATTTTTGTCAAGAACATTTTACCACCAACCGCGGCTATGATGTCTGCGATCTATGAAGAAAATAAGGATGAAGATGGTTTCCTATATATGACGTACAGTGGGGAGAACACATTTGGGATGATGATCTGA
>MtATG8d
ATGGCTAAGAGTTCCTTCAAATTGGAACACCCCCTTGAGAGGAGACAGGCTGAAGCTGTTATTGTTGAAAGGGCTGAGAAGAGTGATGTTCCAGACATTGATAAAAAAAAGTATCTGGTTCCTGCTGATCTAACTGTAGGCCAGTTCGTGTATGTGGTGCGGAAGAGAATCAAATTGAGTCCTGAGAAGGCCATCTTCATTTTTGTGAAGAACATTTTACCACCAACTGCTGGTATGATGTCTGCAATCTATGAGGAAAACAAGGATGAAGATGGATTCCTGTATATGACTTACAGCGGGGAGAACACTTTTGGGATGTTAATGTGA
>MtATG8e
ATGGCAAAGAGTTACTTCAAACAAGAGCATGATCTTGAGAAGAGAAGAGCTGAGGCTGCTAGGATTAGGGAAAAATACCCTGACCGAATCCCGGTGATTGTGGAGAAGGCAGAAAGAAGTGATATCCCAAGTATTGACAAGAAGAAGTACCTTGTCCCTGCTGATCTCACAGTTGGACAGTTTGTCTATGTTATCCGTAAAAGAATTAAACTAAGTGCAGAAAAGGCCATCTTTATATTTGTAGACAATGTCCTTCCACCTACAGGAGCAATAATGTCAGCCATATATGATGAGAAGAAGGATGAAGATGGGTTTCTTTATGTTACTTACAGTGGGGAGAACACCTTTGGAGATCTGATTTCCCATTAG
>MtATG8f
ATGGGAGGAGGTTCTTATTTCCAGAACGAGTTTACCTTTGAACAAAGGCTTGAAGAATCGCGTGATATTATTGCCAAATACCCCGATCGAATCCCCGTGATTGTAGAAAAGTATACCAAATGCGATCTGCCTCATTTGGAGAAGAAAAAATATCTTGTTCCAAGAGACTTGTCAGTTGGACATTTCATTCATATTTTGAGTTCTAGACTTAATTTACCAGCTGGAAAAGCTCTCTTTGTATTTGTCAAGAATACTTTACCTCAAACTGCTAGTATGATGGACTCTGTTTATAGATCATTCAAGGATGAGGATGGATTTCTTTACCTGTATTATAGCACTGAGAAAACATTCGGATACTGTACATAA
>MtATG8g
ATGGGCAAGATCAATTCCTTCAAACAAGAATTCTCTCTCGATGAACGACGCAAGGAATCACAGAGCATCATTGTTAAATATCCCGATCGAATTCCCGTCATCATTGAGAAATATTCTAGGACAGACCTACCTGAATTGGACAAGAAGAAATACTTGGTTCCTCGAGACATGTCTGTTGGACAGTTTATTCACATTTTAAGTAGCAGGCTACGTTTGACTCCTGGGAAAGCTCTGTTTATTTTTGTGAAAAACACGCTTCCTCAAACTGCTAGTCTTATGACCTCCATCTACCAAACTTACAAGGAGGAGGATGGGTTTCTGTATATGTGTTACAGCAGTGAGAAAACATTTGGTTAA
>MtATG8h
ATGTCTGTTGGGCAGTTTATTCACATTTTAAGTAGTAGGCTACGTTTGACTCCCGGAAAAGCTCTGTTTATTTTTGTGAAAAACACGCTTCCTCAAACTGCTAGTCTTATGACCTCCATTTACCAAACTTACAAGGAGGAGGATGGGTTTCTGTATATGTGTTACAGTAGTGAGAAAACATTTGGATAA
>MtATG9a
ATGTTTAGCAGACCAAGTGGTTCTGGCGCTTTTAGTATATTCAAATGGAAACAGAAAGGTGCGTCATCTTTGACAAGAGGTTTACTTCATGATGATTCGCCGGAGATCGAATTGTCTAATTACGGAAGGATCCCAAGTCCAGGAAGTGAGAGCCCTTCCGATTTCCTCAATGGAGAAAGTGTATATGTAGAACCAATTGCTGATTTGGATCTCTTCTTTGAAAGACTTTATGGCTACTACTGTGAGAAAGGGTTATGGTGTATTGTTACAAAGTGGATTGTTGAACTTCTAAGTCTGGGGTTCACCATATGCTTTTCAGGATTTTTTTTATTATTTGTTGATTGGAATGGGCTCCGTAATGCAAAATGTGGGATGGATGCTGTTGAATCTGGAATTAAG…
>MtATG9b
ATGTTTACCAGGTCAAGAAATGCTAGTGCTTTTGGTATATTCAAATGGAAACGTCAAGGTGAATCGTCGGTGACGGAAAGTCTAATTCAGGATGTTCCTCCAGAGATTGAACTGTCTGATTACAGAAGGATCCCAAGTCCAGGAAGCGAGAGCCCTTCAGGGCTACTTAATGGTGATAGCCCTAATATCGAGCCAATTGGTGACTTGGATCTCTTCTTCGAAAGACTTTACAGCTACTACTGTGAGAAAGGGCTATGGTGCATCATCATAAAGTGGATTGTCGAACTTCTGAGTCTCGGATTCACTATATGTTTTTCGGCATTTTTTTTACTTTATGTTGATTGGAATGGACTCCGTAATGCTAAATGTGGGATGGATGCTGTGGAATCCGGGATGAAG…
>MtATG10
ATGGATTTCAAAGATGCCGCCAAGGACAAAATCCGTTGGGATGGGACTATCTCTGTAAATGATTTTTCCCTTTCTGCTTCTACATTTTCTGACAAGTGGAAAATGTTCAATCCTTCCTTTCCTCCATGGTTATGGACCGCTATTCCGAAACATCATTTGGGTCCTCCTAAGGTTGAAGGATACTTATCCCTTGAGAATGTGTGCCTTGTCAAATCAAGCGAGGAAGAAGAGAGTGACATAAGTCTGACATGCAAAGCAGAGAGCATCATCTCACGAACAGAAGAGCCCTTTGATGATGCAACTTTAGTTTGTCCAGAGCATGAAGTAAATTACTATGATTTTCACATTGTCTACAGTCCTTCATATAGAGTTCCAGTGTTGTACTTCCGTTCATACCAT…
>MtATG11
ATGAGTTCCAGCATCACCGGAAGTTCGGTCAATGGGAGCCAGCTCCTTGTTCATATTGCTGAGAATGGACATTCCTTTGAGTTGGAATGTGATGAGAATGCGCTCGTTGAGGCTGTTATGCGGTCTATTGAATCTGTTACCGGGATCAATTTTAATGATCAGCTTGTTCTTTGTTCGGATTTGAAACTTGAGCCGCAGAGGCCATTGTCTGCATACAAGCTTCCATCTGATGAGAAAGAAGTGTTCATTTTCAATAAAGCTAGGCTTCAAAGTAATGCGCATCCTCCACCACCAGAGCAAGTTGATGTTCCTGAAAATTTGGAGCCTCCATCGCCTTCGTCCTCCCATGATCCACACCCTCTTGATGATGCTTTGGATCCTGCTTTAAAGGCTTTACCT…
>MtATG12
ATGGCTGCTGCTGAATCTCCAACTTCTGTTCGTAAAGGTTACTTCTTCTTCTTCATCAATCAATCACTCAATCTTTTCTTTTCTCTTTCTCAATTTGATTTTATTGTCATCTTTTTTGTGATAGTGGTTGTTCATCTCAGAGCCACCGGTGATGCTCCTATTCTCAAACAATCCAAATTCAAGATAGCTGGAACTGATAAATTTGCCAAAGTGATAGACTTTCTTCGCAGACAGCTCCACAGGGAATCATTGTTTGTATATGTCAACAGTGCTTTTTCACCGAACCCTGATGAACTGGTCATTGATTTGTATAATAATTTTGGCTTTGATGGAAAACTGGTTGTCAACTACGCTTGTTCTATGGCATGGGGCTAA
>MtATG13a
ATGGATTTGCAGAATAATATGCAGCCTGAATTGGGAAAATTGGAGCAGATTGTTTATCAATTTCTTTTGAAGTGTTTACACATCATTTTGGATTCAAGGGTACCGTTGTTACGTCAACATGATAGAAGCGGTGAGTTATCAATGGGTGGTTCTCGTGTGAAGAGGAGTGATAAATGGTTTAATTTCGCCTTAGGTGATCGACCGTCTGCTCTTGATAACTTGAACTTTTGGCATAGGAATTTGATGGATCCAATGATAATTGACATTATACTAGTTCATCAAGAGAATGGTTCTTCTGTTGAGACAGTTATTGAGAGGTGGAATGTTCAATATGAATGTCCAAGAGGAATGGCTCCTCAAACTAGTGACACTACTGTCTCTTACAAGAAAACATACCAG…
>MtATG13b
ATGACAACAACATCCTCACACGCTCAAACCGAAGCAGCAAAAACAGAACAAATAATCACAGAATTCTTCGCAAAAAGCCTCCACATAATAATCGAATCAAGAGCACTTTCTGCTTCATCTCGCAATTTCAGCACCCTTTCTTCACCATCTTCAACTTCTTCATCTTCCTCATCAAGTGTTCGACCCAGAGACAAATGGTTCAATCTAGCACTCAGAGAATGTCCTACAGCGCTTGAAAACACTGACCTATGGCGCCACAGTAATCTTCAGCCAATTGTGGTTGATGTTGTTTTGGTTCATAGAAACCTTAGTTTCTCTCCGAAGGTTCGATCTTTTGTAAAAGAGAGAAACCCCTTTGAAGAATTCGGAGGTGGGTCTGAACAGAATGAGAAGATTGTT…
>MtATG13c
ATGGTATCGTCTCATCATCACGGGAGTGCACAATCAGACAATGCAAAGATAGAACAAATAATCACCGAGTTTTTTGCGAAAAGCCTTCATATAATACTTGAATCAAGGACACTTTATGCATCCTCGCGTAATTCGTATGGTGGTTATAAATCAGATTCTTCGCCTTGTTCGTCTTCTTCATCCTCATCGAGTGTGAGGTCGAGGGATAAATGGTTTAATTTAGCACTCCGGGAGTGTCCTGCTGCATTGGAGAATATTAACAATCTTGATTCCATTATCATTGATGTGGTTTTGGTAAATAAGTCTCTAGGTTGGGACCCCATGACCCCAAAAAGGGTAATTCTTCGAAGTTCTTCATTGAAAGAAAGATATCCACTTTGCTGTCATGGGGAAGAATTG…
>MtATG16a
ATGGCGAAGGAAGAAATTGCAAATCAAGCTATCAAGCATGCTTTCAGGGCTCTGAGAAAGCGGCATTTGAACGAAGAAGGAGCTCATGCTGCTGCTTTTGCTGCTCTTTCTAGACCTATTGTTTCTCAGGCCTCTGAATGGAAAGAGAAAGCAGAGAGTCTGGAAATGGAACTTCAGCAATGCTACAAAGCTCAATCCCGAGTATCTGAGCAGCTTGTTGTGGAAATAGCTGAATCTAGAACTTTGAAATCTGTGATTCAAGAGAAAGAAACTGCAGTTGATGATTTGCAAAAAGAGTTGACTTCAATGAGGGATGAGTGCAAGCAAATGAAAAAGGACTTAGAAGACAAAATTAATGCTCATGAAATCATTCTAAGTGAGAATACAGAGCTTAAAACA…
>MtATG16b
ATGGTGAAAACTGGAAGACCGAAAGAACAAGTAGCGATTGATGCAATCAATTATGCTATGAAAGCTCTCAAGAAACGCCATCTTCTCGAAGAAGGCGCTCATGCTCCTGCTTTTCTCGCACTTTCTAGACCCATCGTTTCTCAGGGTTTTGAGTGGAAAGAGAAAGCAGAGAATTTGGAAGTGGAACTTCAGCAATGCTATAAAGCTCAATCTCGGTTATCCGAGCAACTTGTTGTGGAAGTAGCTGAGTCTAGAGTTTCAAAAGCTTCGCTTCAAGAGAAAGAAAATGTGATTTCTGATATGCAGAAGGAGTTGACAGAATTGAGGGATGAGTGCTCTCAATTAAAGACGGATTTGGAACAAAAGATTAATGAAGTAGAATTAGTTATCAGCGAGAAT…
>MtATG16c
ATGCAATTCGAAGATGGATTCACTAGGCTTATAATCCATTGTAATCAACAAGGGGGTGATGAAGGCGCTCATACTCCTGCTTTTCTTGCACTTTCTAGACCCATCGTTTCCCAGGGTTTTGAGTGGAAAGAGAAAGCAGAGAACTTGGAAGTGGAACTTCAGCAATGCTATAAAGCTCAATCTCTGTTATCCGAGCAACTTGTTGTGGAAAAGGAGTTGACAGAATTGAGGGATGAGTGCTCTCAACTAAAGACAGATTTGGATCAAAAGATTAAAGAAGTAGACTTAGTTCTGAGCGAGAATTCAGAACTAAAAGCACAACTAGAGCAGATGACTACTAAAGCCAATGAAGCTGAAGCTGAAAATAAGATGTTGACCGACCGCTTGATGTTAGAAAAG…
>MtATG18a
ATGTCTCAAACCTCTCAAACCCTAATGCCTCTCGATTCCGAAGAATCACCATCCTCAACCCCAATTCCAACTTCCCCAAATCCACCCCTAAATTCCACCTCCAACGTCCTCCACCTCTCCTTCAACCAAGACTCCGGCTGCTTCGCCGCCGGCACCGATCATGGCTTCCGCATCTACAACTGCGACCCCTTCCGCGAAATTTTCCGCCGCGATTTTGGTCCTAACGGCGGAATTGGCTTAGTCCACATGCTATTCCGTTGCAACATCCTCGCTTTCGTCGGCGGTGGATCAGACCCACGTTATCCAGCAAACAAGGTGATGATTTGGGACGATCATCAATCACGGTGTATCGGAGAGTTGTCGTTTCGTTCGGAGGTGAAAGGTGTTCGTCTTCGTCGC…
>MtATG18b
ATGTCATCTTCTTCGTCATCGTCGTCGTCGTCGTGGTGTCCCATTCTTTGCGCTTCTTTCAACCAAGACAATAGTTGCTTTGCTATTGGCACCAAAGATGGTTTCAAAATATTTGATACTAATACTGGAAAACTCTGTTATCAAAGAGATGTTGGAGCTTTCTCTATTGTTGAGATGCTCTTTACTTCAAGTCTTCTTGCTATAGTCGGTGCTGGTGATCAGCCATCTTTATCCCCTCGCCGACTCTGTTTGTTCAATACTACAACTGGTGCTCCTCTTAGAGAATTGAACTTTCTTACTTCAATACTAGCTATTCGCATGAATCGAAAAAGACTCATTGTCATTTTACAAGACAAAGCATATGTATATGAAATAAATAGTCTTTCAATCTTGGACACT…
>MtATG18c
ATGGCCACTCTTCCTGCTTCTCCTTCACCCCCTTGGCATACTAATCCTAACCCTAATAATAATAATCCCAATTCTATTTCAATTCCGAACCCTAATTTCCATCCTGATCAATCTCAAACCCTTGATTTCGATTCCCTTATGTCTCCCCAACCTCAATCCCCCTCCGCCACCACCACACCGCCGCTGCCTCCGTCGCTTCTTCAACTCTCCTTCAACCAAGACCACGCCTGCTTCGCCGCCGCCACAGACAACGGCTTCCGCATCTACAACTGCGACCCATTCCGCGAACTCTTCCGCCGCGAATTTGGCGGTGGAGGAATCGCTCACGTTGAGATGCTTTTCCGCTGCAATATCTTAGCACTTGTTGGTGGCGGCTCCCACCCTCAGTATCCTCCTAAC…
>MtATG18d
ATGCTTCCCCTCACACTCTCTTTCAACCAGGACCAAACCTGCTTCTCCGCCTCAACACCTACAGGCTTCCGTGTCTTCAGCTGCGACCCTCTCCGCCACCTCTTCCGCCGAATATTCCCCGGTGCTGGTTTCACGCATCTCGAGATGCTTTTCCAGTCTAACATACTCGCCCTAGTCGGGAATGGATCACACCCTCAGTTCCCTCTTAACAAGCTCATACTATGGGATGACTACCGCGGCGAGTCCTTTGGCTCGTTGTCCTTCCGAACTGCCATTCGTGGTGTCCGTCTTCGGAGAGATAGGATCGTAGTGGCATTGGAGTTTCATATTTACGTCTACAATTTCAAGGACTTGAAGCATCTTCATAAGGTGGAGACTTATGCGAACCCTAAGGGGCTC…
>MtATG18e
ATGCTGGCAGATACCCCCTCATCTCATATGAATTCGCCTGTTTCAACATCTCAAGGAATATTTCCAAATTCAATGATCGGAAATTGTGAATACCCAAATAGTGGGGCCTCCTCTTCTCTTTCCCGGCCGGATGCAGACATCAATGATAGTGATGAATCTAATTTGTTCTCAGTTTCATGGAATCAGGACTACGGTTGCTTAGCTGCTGGAACAAGTCATGGTTTCCGTATCTATAATTGCGAACCTTTCAAAGAGACTTTCAGGCGTGATTTAAAAAGTGGTGGTTTCAAAATTGTAGAGATGCTGTTCCGTAGCAACATCCTAGCGCTTGTTGGTGCTGTAGCAAATTCCAACTATCCACCCAATAAAGTTTTGATTTGGGATGATCATCAGAGCAGG…
>MtATG18f
ATGGGGATGAGAAATGATGGACAAAAACAACAGCTTCTTCAACAAGGTGGTGTTGGTATTGGAGTTGTTGGTGGTGGAAGAACCAATGGTTTCTTACCTACCTCGTTTCGTGCTATCTCGAGTTACTTGAGGATTGTTTCATCCGGTGCTTCTACTGTTGCGCGCTCTGCTGCATCGGTTGCTTCATCGATTGTGGATAGGGATGATGTTGCTGATCATGATCAGGTAATTTGGGCTGGTTTTGATAAGTTGGAGGGTGAGGGCGATATCGTTCAACAAGTACTTCTTCTAGGTTATCGGTCTGGCTTCCAGGTTTGGCATGTTGATGAATCAAATAATGTCCGCGACGTGGTTTCCAAACACGACGGCCCTGTTTCTTTTATGCAAATGGTTCCAAAT…
>MtATG18g
ATGAAGAAAGGGAAAGGTAAAAACAACGGTTTATTACCTAGTTCCTTCAGAATCATCTCTTCTTGTCTCAAAACTGTTTCCACCAATGCCTGCACCGTCGCTTCCACCGTCCGCTCCGCCGGCGCCTCCGTCGCTTCTTCCATTACCTCCGATGATCACAAAGACCAGGTTACTTGGGCTGGTTTTGATAAACTAGAGCTTGTTGATCAGAAAATTTTCAAGCGTGTTCTTTTACTTGGTTATTTGAATGGATTTCAAGTACTTGATGTGGAAGATGGTTCTGGGTTTAGTGAGCTGGTTTCCAAGCGCGACGGTCCGGTTTCATTTTTGCAGATACAGCCTTTTCCTGTTGGTTTAGGGTCTGATGATCAAGAGGGGTTTGGAAAGTCGCATCCTTTA…
>MtATG18h
ATGAAGAAGCAAGGAAAGAACAACAACGGTTCCAAGAGCAATGGATTCGTTCCTTCTTCTTTCAAGTTCATTTCGTCTTGCATTAAGACGGCTTCCTCCGGCGTCAGAACTGCCGGCGCCTCCGTCGCTGCTTCTATTTCCGGCGATGGAACCGATCGTAAAGATCAGGTGCTTTGGGCTTGCTTTGATAGGCTAGAGCTCGATCTGTCTTCTTTCAAACGTGTACTCCTACTCGGTTATTCCAATGGATTTCAAGTTCTCGATGTGGAAGATGCCTCTGATATCAGGGAACTTGTCTCAAAACGTGATGATCCAGTTTCGTTTTTACAGATGCAGCCCGTCCCTACAAAATCAGAGGGCTGTGAAGGATTTGGAGCATCACATCCTTTACTATTGGTT…
>MtATG101
ATGAACTGCGAAGTTTGCCACCTCAAAGAACTCGAACTCGAACACTTTGAAATTCGAGAAATTCTCCGATGTATATTGCACACCATTATTTTTCATCGGGCGTTAGGTCTTGTGCGTCCAAAAGATGTAGACTTGGAACTCTTTGATGTTACCTATGTGCAATGTGGAGAGGTGGAGGTTGAAAACAAAATAGAAGAGAAAATTGAGCAGTTTATTTGCTGGGTGGAGAAACATCCAAACAAAAAGAGTCAGATATGCTTATCTTTCTACGAGGTTAAAAACAAACAGGCGTCTTGGTTCAGTAACAGGATTGAACGTTTGTATTGGGAGCAATGGTATATTAATCTGAATGTAGCCCAGCATTTGAAATCACATTCTAGCAAATCTCATCATTCTAAA…
>MtVPS15
ATGGGGAACAAAATCGCACGAACGACGCAAGTATCAGCGTCGGAGTATTACCTACACGAGTTACCATCAACGTATAATCTAGTTCTGAAAGAAGTTCTTGGACGCGGTCGATTCTTCAAATCGATTCAGTGTAAGCATGATGAAGGTTTGGTTCTTGTTAAGGTTTATTTCAAACGCGGTGATTCTATTAATCTTTCGGAGTATGAACGGAGGATTTCGACGATTAAGGAGATTTTTAGTAGTATTGATCATCCTCATGTTTGGCCTTTTCAGTTTTGGCAAGAAACAGATAAAGCAGCTTATCTTTTGAGGCAATATTTCTTCCATAATTTGCATGATCGACTAAGCACTCGACCTTTTCTTAGTTTCGTTGAGAAGAAATGGTTGGCTTTTCAGTTG…
>MtVPS34
ATGACTGGAAACGAGTTTCGCTTCTTCTTGTCCTGCGATATCAATCTTCCCGTCACTTTCCGTATCGAACGCCTTGAAGGCAATTTACCCTTTCCCAATTCCCTTAATTCAGAAAATGATGATGGAACTGCAGAGTTATATGTGGAGTGTGCGTTGCACATTGATGGTGCACCGTTTGGACTTCCCACCAGAACAAGGTTGGAGTCCACGGGACCCTCGTATTGTTGGAATGAGCTCATCACGTTAACAGCTAAATATCGGGATTTGACTGCTCAGTCACAACTCACTTTCACTGTTTGGGATCTTTCTCATGGTGAAGGATTGATTGGAGGAGCCACAATTCTTCTCTTTAACAACAAAAAGCAGCTCAAGACTGGGAAGCAAAAGCTTAGGCTTTGG…
