# Supplementary material for: Genome-wide analysis of autophagy-related genes in Medicago truncatula highlights their roles in seed development and response to drought stress
Source: Sci Rep. 2021 Nov 25;11:22933. doi: 10.1038/s41598-021-02239-6 (PMC8616919; doi:10.1038/s41598-021-02239-6)
Supplement: Supplementary file 3 — Supplementary Table S2. [file 41598_2021_2239_MOESM3_ESM.xlsx]

## Sheet: Sheet1
Supplementary Table S2. The protein sequences of MtATGs.
>MtATG1a
MDLVGPTMTRLVGDYILGPRIGSGSFAVVWRSRHRNSGLEVAIKEIDKTQLSSKVRDNLIKEISILSTIHHPNIIQLFEAIQTNDRIYLVLEYCGGGDLSAYIQRYGRVSESVARHFMRQLAAGLQVLQEKNLIHRDLKPQNLLLATTSATPLMKIGDFGFARSLTPLQLADTLCGSPYYMAPEIIQSQKYDAKADLWSVGAILYQLVVGKPPFDGNSQLQLFQNILASTELYFPPTILKELHPDCVDLCRSLLRRDPDERLTFKAFFSHNFLQEHRSIVNIEQFHSHQSDSSMVNQLVGSAFEKESQSHSKYHVESFVDDPVAVSSAVNETMLLQRKGGKSTTDTQSAKGLNPTNAHDKPGKSIDVDINLSNQARVSHLMESIEKGYVLINPHFTSSE…
>MtATG1b
MAAQMTGRSSSSSRIVGDYVVGKQIGAGSFSVVWHARHKVHGTEVAIKEIATLRLNKKLQESLMSEIFILKRINHPNIISLHDIIQAPGKIHLVLEYCKGGDLSLYIQRHGRVPEATAKHFMLQLAAGLQVLRDNNLIHRDLKPQNLLLSRNDEKAVLKIADFGFARSLQPRGLAETLCGSPLYMAPEIMQLQKYDAKADLWSVGAILYQFVTGKTPFTGNNQIQLLQNIVNSTELQFPPDSPSLSSECKDLCQKLLRRNPVERLTFEEFFNHPFLNPQQTKQDEPLLRNKSSPRPVSGFCSPKTDPLRRTEENYQEDCLPFILDDDSSRPAGNTLFSKKKSSIKSTFGFDLNTKLEKAESTPVSNNVNSASRYSSVTQRLENTFKRLDNHKISGRNLT…
>MtATG1t
MEYEYDCDFEEKLVREEGNNKNYYYVLKSKIGEGSFSTVWKAEQRPSGEDVAVKQVFLSKLNSHLRASLDCEINFLSSVNHPNIVHLLHFFQGNGCVYLVLEFCAGGNLASYIRCHERVHQLTAKKFIQQLGSGLKVLHSHGIIHRDLKPENILLSSHGADAVLKIADFGLSRTVRPGEYVETVCGTPSYMAPEVLQFQRYDHKADMWSVGAMLFELLNGYPPFNGRNNVQVLKNIRSCTCLPFSQSVLYGMDSACLDICSRLLCLNPVERLSFDEFYFHSFLRGKSLGP
>MtATG2
MFPWNIAKSAEAVFSRWALKRVCKFFLKKKLGQFILGEIDLDQLDVQFSEGTIQLTDLALNLDFINAKLGKTASIMVKEGSIGYLLVKMPWSGKGCEVEVNELELVVSPCIGRTATSEDEVCCSDVGNDNCEIKYSSNRTKNELGDDAMKSISMDVHEGVKTIAKMIKWLLSSFHVKITNVIVAFDPTLDSDEGKEMDCHRTLVLRVSEIECGTSLSEDTESNVDVLGISQLTNFVKFDGAVLEILKIDNENKHKLEAGCGEAGLGSNKSMCPVMTGKQGGFGGNIKLTIPWKNGSLDICKVDADVCVDPVVLRLQPSIIEWLLKSWGTLKNLNKDVKGCKDHNLREPSHLNSALSCPSSTSISITNATGDMITGHRSLPADCASLTQPEDPESLEAVL…
>MtATG3
MVLSQKLHEAFKGTVERITGHRTVSAFKEKGVLSVSEFIIAGDNLVAKCPTWSWESGEPSKRKSYLPSEKQFLITRNVPCLRRAASIEEEYEAAGGEVLLDDEENDGWLATHGKPKETKSDEEENLPSMESLEISEKSSVKQTSSHTGGEDDEDIPDMEEFKEYDNIIETDPSTYLVAHEPDDDNILRTRTYDISITYDKYYQTPRVWLTGYDESRMLLQPELVLEDVSQDHARKTVTIEDHPHLPGKHASIHPCRHGAVMKKIIDVLMSRGVEPEVDKYLFLFLKFMASVIPTIEYDYTMDFDLGSSSN
>MtATG4
MVLKDLCDRIVAAKCSSKSSTEIVDNTQVPASSKAGSSDSKFPKASLWSTFFTSGFSVDETYSESSSSEKKTVHSRNSGWAAAVRKVVSGGSMRRFQERVLGSCRTDVSSSDGDIWLLGVCHKISQHESTGDVDIRNVFAAFEQDFFSRILITYRKGFDAIEDSKYTSDVNWGCMLRSSQMLVAQALLFHKLGRSWRKTVDKPVDKEYIDILQLFGDSEAAAFSIHNLLQAGKGYGLAVGSWVGPYAMCRTWEVLARNQREKNEQGEQLLPMAIYVVSGDEDGERGGAPVVCIEDACKRCLEFSRGLVPWTPLLLLVPLVLGLDKVNLRYIPLLQSTFKFPQSLGILGGKPGASTYIIGVQNDKAFYLDPHEVKPVVNITGDTQEPNTSSYHCNISRHM…
>MtATG5
MNEGQEYVWMGSIPLQIHLHESEVTTLPPPPPALVLAPRMGYLPLLISLLKPHFCTTLPPGVDTIWFEYKGLPLKWYIPTGVLFDLLCMEPERPWNLTVHFRGYPSNLLLPCDGEDSVKWSFINSLKEAAYVINGNCKNVMNMSQTDQVELWGSVLNGNLESYRRVSSKLKLETIEDFVPKKETIEDEHTENIDSVSNKSEQSTGDAEAAGQVKTSRIPVRLYLWTVNNDFDDFEDAPNIDNWDKVSYINRPVEIYKEDDKYFSLNDAVKRLLPEYFPESSFVNEEDANINQSTEEGENSSDPASSSHPLEIAEIKCVRIQGISDLPLEIPFSWVVHNLMNPEYFLHMCVCLKVSEANPVQ
>MtATG6
MRDSTKKGRNRSLPVDPNVPRWVCQNCRNPLCIVGVDSYADKYFNDPSRSGMQGSSIHGASSVMSTTKMDNSYVVLPKQRPQTQGVPPRPRGDTSHPGKTMEESFVVVYKSESASDGGGGNSLSPGVDHGGHLPPHNSGFNSTITVLTRAFEIATTQTQVEQPLCLDCMRVLSDKLDKEVEDVNRDIEAYEACLKRLEGEAKDVLSEADFLKEKLKIEEEERRLEAAIEETERQNAEVNAELKELELKSTRFKELEERRYWHEFNNFQFQLISHQEERDAILAKIEVSQAHLELLKRTNVLNDAFPISHDGEFGTINNFRLGRLPKIPVEWDEINAAWGQACLLLHTMCQYFRPKFQYRIKIIPLGSYPRITDTSNSTYELFGPVNLFWSTRYDKAMTL…
>MtATG7
MALLQFMAMESSVDEGFWHRLSSLKLNQLGIDDSPLPIIGFYAPCSHPRVSNHLTLLAESLPSESSEASLVPDSSHGNRNRCSVPGILYNTNTMESFHALDKPNLLKEEARKIWDDIQTGRAVEDCSVLSRFLLISFADLKKWSFHYWFAFPALMLDPPATMVNISPASQWLSIEEAESLSAACNEWRGSKSTAGVPFFLVTIDPNSRSTVRPLKDWEACQSDAQKILFGFYDPCHLPNIPGWPLRNLLALISARWNLKSVQFFCYRENRGFADMSLSLVGEALITVPQGWKDAVPNAVGWEINKRRKGPMCINLAQSMDPTRLAVSAADLNLKLMRWRALPSLDLSALSSLKCLLLGAGTLGCQVARMLMAWGVRKITLVDNGRVAMSNPLRQSLYTF…
>MtATG8a
MSKASFKTQHPFERRQAESSRIREKYPDRVPVIVEKAGRSDIADIDKKKYLVPADLSVGQFVYVVRKRIKLSAEKAIFVFIENTLPPTAALMSALYEEHKDEDGFLYMTYSGENTFGSSH
>MtATG8b
MSKPSYKTKHSFERRQAEYNRIREKFSDRVPVIVEKAERSDIADIDKKKYLVPGDLSVAKFLFVVRHRIRLSEDKDIFGFVHNNQSPVVASALMSSLYEEHKDEDGFLYMTYNEEKPLDN
>MtATG8c
MAKSSFKTEHPLERRQAEAARIREKYPDRIPVIVERAEKTDVPEIDKKKYLVPADLTVGQFVYVVRKRIKLSPEKAIFIFVKNILPPTAAMMSAIYEENKDEDGFLYMTYSGENTFGMMI
>MtATG8d
MAKSSFKLEHPLERRQAEAVIVERAEKSDVPDIDKKKYLVPADLTVGQFVYVVRKRIKLSPEKAIFIFVKNILPPTAGMMSAIYEENKDEDGFLYMTYSGENTFGMLM
>MtATG8e
MAKSYFKQEHDLEKRRAEAARIREKYPDRIPVIVEKAERSDIPSIDKKKYLVPADLTVGQFVYVIRKRIKLSAEKAIFIFVDNVLPPTGAIMSAIYDEKKDEDGFLYVTYSGENTFGDLISH
>MtATG8f
MGGGSYFQNEFTFEQRLEESRDIIAKYPDRIPVIVEKYTKCDLPHLEKKKYLVPRDLSVGHFIHILSSRLNLPAGKALFVFVKNTLPQTASMMDSVYRSFKDEDGFLYLYYSTEKTFGYCT
>MtATG8g
MGKINSFKQEFSLDERRKESQSIIVKYPDRIPVIIEKYSRTDLPELDKKKYLVPRDMSVGQFIHILSSRLRLTPGKALFIFVKNTLPQTASLMTSIYQTYKEEDGFLYMCYSSEKTFG
>MtATG8h
MSVGQFIHILSSRLRLTPGKALFIFVKNTLPQTASLMTSIYQTYKEEDGFLYMCYSSEKTFG
>MtATG9a
MFSRPSGSGAFSIFKWKQKGASSLTRGLLHDDSPEIELSNYGRIPSPGSESPSDFLNGESVYVEPIADLDLFFERLYGYYCEKGLWCIVTKWIVELLSLGFTICFSGFFLLFVDWNGLRNAKCGMDAVESGIKPCDLGKEALNQHPLTPLTLTKAIIVGYLGIFSFYWMFCFLRFFAQLKDILEIRQFYYSSLHVTDNEIQTMPWAKIVDKVVLVQNTRKLCVLKDLSAHDIVMRLMRKENYLIGMLNKGVLAFPISQWFPGAGPTVQSSPDGAQYRLVLSKTLEWTLNWCILHSMFDRNFCVRRDFVSNPKTLQKRLMVVGFAMLLLSPFLVIFMLAYLFLRHAEQFYNHPSTASSRRWSNLSRWIFREFNEVDHIFRHRINNSVSHASDYLKQFPSP…
>MtATG9b
MFTRSRNASAFGIFKWKRQGESSVTESLIQDVPPEIELSDYRRIPSPGSESPSGLLNGDSPNIEPIGDLDLFFERLYSYYCEKGLWCIIIKWIVELLSLGFTICFSAFFLLYVDWNGLRNAKCGMDAVESGMKPCDLAKEALHQHPLTPLTLSKAIIVGYLGIFSIYWIFCFLRFFAQLKDTMEIREFFYHSLHVTDSEIQTMPWATVLEKVVLVQSSRQLCVIKDLNAHDIVMRLMRKENYLIGMLNKGVLAFPISQWVPGAGPTVKSSTNGTQYRLVLTKTLEWTLNWCILQSMFDRNFCVRRDFVSNPRTLKKRLMVVGLAMLLLSPFLIIFMLVYLFLRHAEQFYNHPSTASSRRWSNLSRWVFRGFNEVDHLFRHRINSSVLHASDYLKQFPSP…
>MtATG10
MDFKDAAKDKIRWDGTISVNDFSLSASTFSDKWKMFNPSFPPWLWTAIPKHHLGPPKVEGYLSLENVCLVKSSEEEESDISLTCKAESIISRTEEPFDDATLVCPEHEVNYYDFHIVYSPSYRVPVLYFRSYHSDGQPLPISEIEKDLPGHSAELLLESKWTFITQDEHPYLNRPWYKLHPCGTSEWMKLLFHGDTSLNKNFIEQYLVSWFSVVGQVVGLKTPLAILDNVVSNDS
>MtATG11
MSSSITGSSVNGSQLLVHIAENGHSFELECDENALVEAVMRSIESVTGINFNDQLVLCSDLKLEPQRPLSAYKLPSDEKEVFIFNKARLQSNAHPPPPEQVDVPENLEPPSPSSSHDPHPLDDALDPALKALPSYERQFRHHYHRGHAIYTGTSMKYEHCERLLREQMVQERAVEVARCNLDQYYRIINQNYGDFMKRYMQQHRMHSDLLANFGKDVEKLRSIKLHPALQTVNHKCLLDLVKEENLRKSVENCTSSHKQFENKMSQFKQSFGEVKHRVEDLLTSGPFLATKNLEQAIKEHHRYINEQKSIMQSLSKDVNTVKKLVDDCLSSQLSSSLRPHDAVSALGPMYDVHDKNHLPKMQACDRAISKLLEFCKEKKNEMNFFVHDYMQRITYVSYL…
>MtATG12
MAAAESPTSVRKGYFFFFINQSLNLFFSLSQFDFIVIFFVIVVVHLRATGDAPILKQSKFKIAGTDKFAKVIDFLRRQLHRESLFVYVNSAFSPNPDELVIDLYNNFGFDGKLVVNYACSMAWG
>MtATG13a
MDLQNNMQPELGKLEQIVYQFLLKCLHIILDSRVPLLRQHDRSGELSMGGSRVKRSDKWFNFALGDRPSALDNLNFWHRNLMDPMIIDIILVHQENGSSVETVIERWNVQYECPRGMAPQTSDTTVSYKKTYQKSIILFRALYSQMRLLPTHKIFRQLSATNHSCNFDIVYKVSSFSDPFSREEGGMMGEYIFTPIDALPGRLSLSVTYRTTLSDFNLQCLTLPTKIIADYVGSPNTDPLRYFPSSVKGVRAPPSSSPLERPHSWTPGFHKAAPFVQNHQYVGSPPAHRGSHKPFDFPSPPTDNFNNRYHNRRIQSRSRSTSYDEYQLSPPFSSSPSPSPPIHIGNTLHTRMRSETAPVTIPHPMMGKSSRNLSPNFLDPNRNSLPPLSPRRNDTSSHE…
>MtATG13b
MTTTSSHAQTEAAKTEQIITEFFAKSLHIIIESRALSASSRNFSTLSSPSSTSSSSSSSVRPRDKWFNLALRECPTALENTDLWRHSNLQPIVVDVVLVHRNLSFSPKVRSFVKERNPFEEFGGGSEQNEKIVERWVIQYESKKIKDCSSSNTANTTRRSSNTFLQNLYKKSTLLLRSLYATVRLLPAFKIFKELSSSANVSAFSLAHRVSTFFEPFTTKQEAEMLKFVFTPVDTNSGKLCLSVMYRPCVSDVSSEPTTPLSPQVITDYVGSPLTDRLMRFPSLPVVRMPSHGSSPSSLPFSRRHSWSYENCRASPPAVNYYSPSPTHSESHTLVSNASSQGYCPPSSLPPHPSEMSLLHKKNVNFDEYYPSPNFSPSPSPSSSSPIYSLGSLASKTLL…
>MtATG13c
MVSSHHHGSAQSDNAKIEQIITEFFAKSLHIILESRTLYASSRNSYGGYKSDSSPCSSSSSSSSVRSRDKWFNLALRECPAALENINNLDSIIIDVVLVNKSLGWDPMTPKRVILRSSSLKERYPLCCHGEELGVEAKSERIIERWFVQYKNRKIKDSDSGTRRSNNYFLQNLYKKSTLLLRSLYATVRLLPAYRIFRDLNSSAKIHPFTLARRVSSFVEPFTRKEESEMMKYKFTPVDTSSGSLCLTVMYSPSASDLSCDPLPSMSPQVISDYVGSPLASPLRRFPSLPYAGFLCHESPPPRRHSSNFDDRKASTTSITDSSLPIYSKPHISVSNTSSRLFPHESLPPHLAEMSSIQKKDVSCDDCYDPFPSLSIYNSCSSASKHFVFSLRKDKPQKY…
>MtATG16a
MAKEEIANQAIKHAFRALRKRHLNEEGAHAAAFAALSRPIVSQASEWKEKAESLEMELQQCYKAQSRVSEQLVVEIAESRTLKSVIQEKETAVDDLQKELTSMRDECKQMKKDLEDKINAHEIILSENTELKTQLEEMTIRAKSAEIEHKTLVDRMMLEKMKNAEQLNEANQLYDDMIKQLKASGLEKLARQQIDGIVRQGEEYADVILQSIVPSTCKHRLQAHEGGCAAILFECNSNKLITGGQDRAVKVWDTDSGSLISNLHGCLGSVLDLAITNDNRSVIAASSSNNLYAWDLNLGRVHHTLTGHTDKVCAVDVSKVSSRHVVSSAYDGTIKVWDLLKGYCINTIIFHSNCNALSFSTDGQTILSGHVDGNLRLWDIKSGKLLSEVAAHSLAVTSI…
>MtATG16b
MVKTGRPKEQVAIDAINYAMKALKKRHLLEEGAHAPAFLALSRPIVSQGFEWKEKAENLEVELQQCYKAQSRLSEQLVVEVAESRVSKASLQEKENVISDMQKELTELRDECSQLKTDLEQKINEVELVISENSELKAQLEQMTTKANEAEAENKMLIDRLMLEKMKDAERLNEANALYEDMVQRLRASGLEQLAREHVDVIVRRSEEGAEFFSESNIPSNCKYRLNAHEGGCASLLFEYNSSRLITGGQDRSVKVWDTNTGSLSSSLTGCLGSVLDLTITNDNRSVIAASSSNNLYVWDLSSGRVRHTLTGHTDKVCAVDVSKVSSRLVVSAAYDRTIKVWDLMKGYCTNTIMFPSNCNALCFSTDGQTIFSGHVDGNLRLWDIQSGRLLSEVAAHSH…
>MtATG16c
MQFEDGFTRLIIHCNQQGGDEGAHTPAFLALSRPIVSQGFEWKEKAENLEVELQQCYKAQSLLSEQLVVEKELTELRDECSQLKTDLDQKIKEVDLVLSENSELKAQLEQMTTKANEAEAENKMLTDRLMLEKMKDAERLNEANALYEDMVQRLRASGLEQLAREQVDEIVRRSEEGAEFFSQSNIPSNCKYRLNAHEGGCASLLFEYNSSKLITGGQDHSVKYWISLSPMIIDLLLLQAAQTTYTLTGHTDKVCAVDISKVSSRLVVSAAYDGTIKVWDLMKGYCTNTIMFPSICNALCFSTDGQTIFSGHVDGNLRLWDIQSGRLLSEVATHSHAVTSISLSRNGNIALTSGGDNLHNLFDV
>MtATG18a
MSQTSQTLMPLDSEESPSSTPIPTSPNPPLNSTSNVLHLSFNQDSGCFAAGTDHGFRIYNCDPFREIFRRDFGPNGGIGLVHMLFRCNILAFVGGGSDPRYPANKVMIWDDHQSRCIGELSFRSEVKGVRLRRDRIVVVLAHKIFVYNFADLKVLHQIETIANPTGLCEVSHVSGTMVLACPGLQKGQIRVEHYASKRTKFIMAHDSRIACFAITQDGRLLATASSKGTLVRVFNTLDGSLLQEVRRGADRAEIYSLAFSSSAQWLAVSSDKGTVHVFNLKVDSGLLGHDRSHTTSESSPTSPSAASSLSFIRGVLPRYFSSEWSVAQFRLQEGLQYHVAFGHQKNTIVILGMDGSFYRCQFDTVTGGEMTQLEYYNFLKPEETF
>MtATG18b
MSSSSSSSSSSWCPILCASFNQDNSCFAIGTKDGFKIFDTNTGKLCYQRDVGAFSIVEMLFTSSLLAIVGAGDQPSLSPRRLCLFNTTTGAPLRELNFLTSILAIRMNRKRLIVILQDKAYVYEINSLSILDTFDTVPNIKGLCALSPCLDACYMALPASTTKGSALLYNVMDCNLHCEIEAHRSPLAAMVFSSNGMYIATASEQGTLVRVHLVSDATKSYSFRRGSYSSTIFSLSFGPSKQLPDILAATSSSGSIHLFTLGFASHPRSKRSSGFLGSIIPDAVNDVLDPAYHHVLHNAVPAGVKSSAVIRKVENVTDTSSSELLACRANMCVITYNGYFQEYNLSIDAHQKLSWSLERETNLLTVTLDKVP
>MtATG18c
MATLPASPSPPWHTNPNPNNNNPNSISIPNPNFHPDQSQTLDFDSLMSPQPQSPSATTTPPLPPSLLQLSFNQDHACFAAATDNGFRIYNCDPFRELFRREFGGGGIAHVEMLFRCNILALVGGGSHPQYPPNKVMIWDDHQGTCIGELSFRAAVRGVRLRRDRIIVVVEQKIFVYNFADLKLLHQIETIANPKGLCSVSHVSESLVLACPGLHKGQIRVEHFALKKTKFISAHDSRIASFALTLDGQLIATASVKGTLIRIYDTDSGTLLQEVRRGANAAEIYSLAFSSTAQWLAVSSDKGTVHVFSLKVNSSGVPENETSQGSSSSSDAAIVPSSSSRSFIKFKGVLPKYFNSEWSVARFHLHEGTQYTVAFGVQKNTVIILGMDGSFYRCQFDAAN…
>MtATG18d
MLPLTLSFNQDQTCFSASTPTGFRVFSCDPLRHLFRRIFPGAGFTHLEMLFQSNILALVGNGSHPQFPLNKLILWDDYRGESFGSLSFRTAIRGVRLRRDRIVVALEFHIYVYNFKDLKHLHKVETYANPKGLCVVSQLADSMVLACPGLHKGEVRVEHYSKKKINYVMAHHSSLACFALTFNGKFLATASIRGTLIRVFDTANGALLQEVRRGANAAEIYSLAFSSTAQWLAVSSDKGTVHVFCLKVNISNTEHEKSQSSSNSSVASITSSFSSSLPFIKIKGVLPKYFNSEWSFAQFHLHEHCRYTVAFGDQKNTLTILGMDGSFYRCEFDPVHGGQMTQLESHNFLKLEVA
>MtATG18e
MLADTPSSHMNSPVSTSQGIFPNSMIGNCEYPNSGASSSLSRPDADINDSDESNLFSVSWNQDYGCLAAGTSHGFRIYNCEPFKETFRRDLKSGGFKIVEMLFRSNILALVGAVANSNYPPNKVLIWDDHQSRCIGEFTFRSEVRGVKLRRDRIVVVLEHKIYVYNFMDLKLLHQIDTMANPRGLCCLSHHSNTFVLACPGRHKGQVRVEHFGLNVTKLINAHDSQIACFTLTMDGLLLATASEKGTLIRIFNTMDGSRLQEVRRGVDRAEINSIALSPNVQWLAASSDKGTVHIFNLRVRVFGEDSLIRPTAVQGPVLLHQNSSTALDPLISPNTGANPNSSLSFMRGVLPKYFSSEWSFAQFHLPENTKFIVAFGSQNTVLISGMDGSFYKCSFDQV…
>MtATG18f
MGMRNDGQKQQLLQQGGVGIGVVGGGRTNGFLPTSFRAISSYLRIVSSGASTVARSAASVASSIVDRDDVADHDQVIWAGFDKLEGEGDIVQQVLLLGYRSGFQVWHVDESNNVRDVVSKHDGPVSFMQMVPNPIASKKSEDKFASSRPLLVVCADGFFGGGSNIKDGLTGSPNGTASNSHDQMNGNYMPTTVQFYSMKSHSYVHVMKFRSVVYSVRCSSRIIAVSQSTQIHCFNATTLEREYTLLTNPIALSCPGSGGIGYGPLAVGPRWLAYSGSPVAVSTSSHVSPQHLTPSASFPGFSSNSSLIAHYAKESSKHLATGIVTLGDMGYKKLSRYCSDNIGSVQSVNSGSKVNGSINGHSADLDNVGMVIVKDIVTKNVVAQFRAHKSPISALCFDP…
>MtATG18g
MKKGKGKNNGLLPSSFRIISSCLKTVSTNACTVASTVRSAGASVASSITSDDHKDQVTWAGFDKLELVDQKIFKRVLLLGYLNGFQVLDVEDGSGFSELVSKRDGPVSFLQIQPFPVGLGSDDQEGFGKSHPLLLVVAGDDGQKREGDKVETQSGNGGNLATAVRFYSLKSHSYVHVLRFRSVVCMIRCCSKVVAVGLATQIYCFDALTLENKFSVLTYPVPQLSGQGTIGVNVGYGPMAVGPRWLAYASNNPLPSNVRCISPQNLSPSPGVSPSTSPSSGNLVARYAMESSKHLASGIYKYCQEFLPDGSSSPVPSNSGWKVSRVTGNDVDNAGMVIVKDFVSRDVISQFKAHSSPISALCFDPSGTLLVTASVYGNSINIFRIMPSCARKGSGVPSC…
>MtATG18h
MKKQGKNNNGSKSNGFVPSSFKFISSCIKTASSGVRTAGASVAASISGDGTDRKDQVLWACFDRLELDLSSFKRVLLLGYSNGFQVLDVEDASDIRELVSKRDDPVSFLQMQPVPTKSEGCEGFGASHPLLLVVACDKSKIPGTVQNVRDGHNEAHAENIINSATTVRFYSLRSHTYVHALRFRSTVYMVRCSPQIVAVGLATQIYCFDALTLENKFSVLTYPVPQLGGQGMVGVNIGYGPMAVGPRWLAYASNNPLLLNTSRLSPQSLTPPAVSPSTSPSSGNLVARYAMESSKHLASGLINLSDMGYKTLSKYYQDLMPDGSSSPVSPNSGWKVSRFASNSTETDAAGVVIVKDFVSRAVVAQFRAHTSPISALCFDQSGTLLVTASIHGNNINIFR…
>MtATG101
MNCEVCHLKELELEHFEIREILRCILHTIIFHRALGLVRPKDVDLELFDVTYVQCGEVEVENKIEEKIEQFICWVEKHPNKKSQICLSFYEVKNKQASWFSNRIERLYWEQWYINLNVAQHLKSHSSKSHHSKFVDPGDGTLEDRNARSAALEVSLREVLFQIIKFVNEKKDHVPPIPNLEGAISFPYEITIPSSSDSAFGMDMIKRMLQTGHPTMLS
>MtVPS15
MGNKIARTTQVSASEYYLHELPSTYNLVLKEVLGRGRFFKSIQCKHDEGLVLVKVYFKRGDSINLSEYERRISTIKEIFSSIDHPHVWPFQFWQETDKAAYLLRQYFFHNLHDRLSTRPFLSFVEKKWLAFQLLLAVKQSHEKGVCHGDIKCENVLITSSNWLYLADFASFKPTYIPYDDPSDFSFFFDTGGRRLCYLAPERFYENGGEMQVAQDAPLKPSMDLFAVGCVIAELFLEGQPLFELSQLLAYRRGQHDPSQHLEKIPDIGIRKMIQHMIQLEPESRFSAEMYLKEYAGVVFPTYFSPFLHDFYRCWSPLHSDMRVLLCQSAFQEILKQMMNKQSSDDAGVTSGELLEEMVAKESASFMDSRRKREDIGKGLVHDQYELLGDINSLLRDAKN…
>MtVPS34
MTGNEFRFFLSCDINLPVTFRIERLEGNLPFPNSLNSENDDGTAELYVECALHIDGAPFGLPTRTRLESTGPSYCWNELITLTAKYRDLTAQSQLTFTVWDLSHGEGLIGGATILLFNNKKQLKTGKQKLRLWAGKEADGTFPTSTPGKVPRHERGELERLEKLLNKYERGQIQRVDWLDRLTFKTMEKIKERESLKNGSAHLYVVVDFCSFEHRVVFQESGANFLLPSPIASTNDIVIVWDPEVGKINPSEHKQLKLARSLTRGVIDRDLKPSSNERKSIQRILKYPPTRTLSGDDRQLLWKFRFSLMSEKRALTKFLRCVEWSDVQEAKQALELMGKWEMIDVCDALELLSPVFESEEVRAYAVSVLERADDEELQCYLLQLVQALRFERSDKSRLS…
