# Supplementary material for: Genome-wide analysis of autophagy-related genes in Medicago truncatula highlights their roles in seed development and response to drought stress
Source: Sci Rep. 2021 Nov 25;11:22933. doi: 10.1038/s41598-021-02239-6 (PMC8616919; doi:10.1038/s41598-021-02239-6)
Supplement: Supplementary file 4 — Supplementary Table S3. [file 41598_2021_2239_MOESM4_ESM.xlsx]

## Sheet: Sheet1
Supplementary Table S3：Information about the cis-elements in the promoters of MtATGs.
Gene	Site Name	Sequence	Position	Matrix score	Strand	Organism	Function
MtATG10	TGACG-motif	TGACG	1201	5	+	Hordeum vulgare	cis-acting regulatory element involved in the MeJA-responsiveness
MtATG10	TGACG-motif	TGACG	1404	5	+	Hordeum vulgare	cis-acting regulatory element involved in the MeJA-responsiveness
MtATG10	chs-CMA2a	TCACTTGA	726	8	+	Petroselinum crispum	part of a light responsive element
MtATG10	MYB-like sequence	TAACCA	938	6	-	Arabidopsis thaliana
MtATG10	MYB	TAACCA	938	6	-	Arabidopsis thaliana
MtATG10	MYB	CAACCA	1085	6	-	Arabidopsis thaliana
MtATG10	MYB	CAACCA	1151	6	-	Arabidopsis thaliana
MtATG10		motif_sequence	153	4	+	organism	short_function
MtATG10		motif_sequence	172	4	-	organism	short_function
MtATG10		motif_sequence	320	4	+	organism	short_function
MtATG10		motif_sequence	423	4	-	organism	short_function
MtATG10		motif_sequence	489	4	+	organism	short_function
MtATG10		motif_sequence	678	4	+	organism	short_function
MtATG10		motif_sequence	707	4	-	organism	short_function
MtATG10	AAGAA-motif	GAAAGAA	357	7	-	Avena sativa
MtATG10	AC-I	(T/C)C(T/C)(C/T)ACC(T/C)ACC	1086	8.5	-	Phaseolus vulgaris
MtATG10	G-Box	CACGTT	1477	6	-	Pisum sativum	cis-acting regulatory element involved in light responsiveness
MtATG10	Myb	CAACTG	1147	6	+	Arabidopsis thaliana
MtATG10	Myb	CAACTG	1285	6	+	Arabidopsis thaliana
MtATG10	Myb	TAACTG	1322	6	-	Arabidopsis thaliana
MtATG10	ARE	AAACCA	132	6	+	Zea mays	cis-acting regulatory element essential for the anaerobic induction
MtATG10	ARE	AAACCA	849	6	+	Zea mays	cis-acting regulatory element essential for the anaerobic induction
MtATG10	ARE	AAACCA	1143	6	+	Zea mays	cis-acting regulatory element essential for the anaerobic induction
MtATG10	ARE	AAACCA	1218	6	-	Zea mays	cis-acting regulatory element essential for the anaerobic induction
MtATG10	ARE	AAACCA	1267	6	+	Zea mays	cis-acting regulatory element essential for the anaerobic induction
MtATG10	ARE	AAACCA	1399	6	-	Zea mays	cis-acting regulatory element essential for the anaerobic induction
MtATG10	Unnamed__4	CTCC	1104	4	-	Petroselinum hortense
MtATG10	Unnamed__4	CTCC	1446	4	-	Petroselinum hortense
MtATG10	Unnamed__4	CTCC	1484	4	+	Petroselinum hortense
MtATG10	CGTCA-motif	CGTCA	1201	5	-	Hordeum vulgare	cis-acting regulatory element involved in the MeJA-responsiveness
MtATG10	CGTCA-motif	CGTCA	1404	5	-	Hordeum vulgare	cis-acting regulatory element involved in the MeJA-responsiveness
MtATG10	A-box	CCGTCC	1277	6	-	Petroselinum crispum	cis-acting regulatory element
MtATG10	CCGTCC motif	CCGTCC	1277	6	-	Nicotiana tabacum
MtATG10	LTR	CCGAAA	446	6	-	Hordeum vulgare	cis-acting element involved in low-temperature responsiveness
MtATG10	LTR	CCGAAA	1070	6	+	Hordeum vulgare	cis-acting element involved in low-temperature responsiveness
MtATG10	as-1	TGACG	1201	5	+	Arabidopsis thaliana
MtATG10	as-1	TGACG	1404	5	+	Arabidopsis thaliana
MtATG10	STRE	AGGGG	957	5	+	Arabidopsis thaliana
MtATG10	STRE	AGGGG	1094	5	+	Arabidopsis thaliana
MtATG10	CAAT-box	CAAT	42	4	-	Nicotiana glutinosa
MtATG10	CAAT-box	CCAAT	46	5	-	Arabidopsis thaliana	common cis-acting element in promoter and enhancer regions
MtATG10	CAAT-box	TGCAAATCT	55	9	-	Brassica juncea	common cis-acting element in promoter and enhancer regions
MtATG10	CAAT-box	CAAAT	57	5	-	Pisum sativum	common cis-acting element in promoter and enhancer regions
MtATG10	CAAT-box	CAAAT	111	5	-	Pisum sativum	common cis-acting element in promoter and enhancer regions
MtATG10	CAAT-box	CAAAT	126	5	-	Pisum sativum	common cis-acting element in promoter and enhancer regions
MtATG10	CAAT-box	CAAT	212	4	-	Nicotiana glutinosa
MtATG10	CAAT-box	CAAAT	226	5	-	Pisum sativum	common cis-acting element in promoter and enhancer regions
MtATG10	CAAT-box	CCAAT	282	5	+	Arabidopsis thaliana	common cis-acting element in promoter and enhancer regions
MtATG10	CAAT-box	CAAT	283	4	+	Nicotiana glutinosa
MtATG10	CAAT-box	CAAAT	302	5	-	Pisum sativum	common cis-acting element in promoter and enhancer regions
MtATG10	CAAT-box	CAAT	331	4	+	Nicotiana glutinosa
MtATG10	CAAT-box	CAAAT	408	5	+	Pisum sativum	common cis-acting element in promoter and enhancer regions
MtATG10	CAAT-box	CAAT	413	4	+	Nicotiana glutinosa
MtATG10	CAAT-box	CAAT	420	4	-	Nicotiana glutinosa
MtATG10	CAAT-box	CAAT	427	4	-	Nicotiana glutinosa
MtATG10	CAAT-box	CAAAT	495	5	-	Pisum sativum	common cis-acting element in promoter and enhancer regions
MtATG10	CAAT-box	CAAT	531	4	+	Nicotiana glutinosa
MtATG10	CAAT-box	CAAT	567	4	-	Nicotiana glutinosa
MtATG10	CAAT-box	CAAAT	616	5	+	Pisum sativum	common cis-acting element in promoter and enhancer regions
MtATG10	CAAT-box	CAAT	653	4	+	Nicotiana glutinosa
MtATG10	CAAT-box	CAAAT	669	5	-	Pisum sativum	common cis-acting element in promoter and enhancer regions
MtATG10	CAAT-box	CAAAT	696	5	-	Pisum sativum	common cis-acting element in promoter and enhancer regions
MtATG10	CAAT-box	CAAT	801	4	-	Nicotiana glutinosa
MtATG10	CAAT-box	CAAT	863	4	+	Nicotiana glutinosa
MtATG10	CAAT-box	CAAT	900	4	+	Nicotiana glutinosa
MtATG10	CAAT-box	CAAAT	991	5	-	Pisum sativum	common cis-acting element in promoter and enhancer regions
MtATG10	CAAT-box	CAAAT	997	5	-	Pisum sativum	common cis-acting element in promoter and enhancer regions
MtATG10	CAAT-box	CCAAT	1022	5	-	Arabidopsis thaliana	common cis-acting element in promoter and enhancer regions
MtATG10	CAAT-box	TGCCAAC	1055	7	+	Petunia hybrida	common cis-acting element in promoter and enhancer regions
MtATG10	CAAT-box	CAAT	1108	4	+	Nicotiana glutinosa
MtATG10	CAAT-box	CAAT	1165	4	-	Nicotiana glutinosa
MtATG10	CAAT-box	CAAT	1171	4	-	Nicotiana glutinosa
MtATG10	CAAT-box	CAAT	1256	4	+	Nicotiana glutinosa
MtATG10	CAAT-box	CCAAT	1270	5	+	Arabidopsis thaliana	common cis-acting element in promoter and enhancer regions
MtATG10	CAAT-box	CAAT	1271	4	+	Nicotiana glutinosa
MtATG10	CAAT-box	CAAT	1291	4	-	Nicotiana glutinosa
MtATG10	CAAT-box	CAAT	1297	4	+	Nicotiana glutinosa
MtATG10	CAAT-box	CAAT	1309	4	-	Nicotiana glutinosa
MtATG10	CAAT-box	CAAT	1438	4	+	Nicotiana glutinosa
MtATG10	CAAT-box	CAAAT	1451	5	-	Pisum sativum	common cis-acting element in promoter and enhancer regions
MtATG10	G-box	CACGAC	1214	6	-	Zea mays	cis-acting regulatory element involved in light responsiveness
MtATG10	G-box	CACGTC	1405	6	-	Zea mays	cis-acting regulatory element involved in light responsiveness
MtATG10	G-box	TAAACGTG	1475	8	+	Brassica oleracea	cis-acting regulatory element involved in light responsiveness
MtATG10	MBS	CAACTG	1147	6	+	Arabidopsis thaliana	MYB binding site involved in drought-inducibility
MtATG10	MBS	CAACTG	1285	6	+	Arabidopsis thaliana	MYB binding site involved in drought-inducibility
MtATG10	Gap-box	CAAATGAA(A/G)A	490	9	-	Arabidopsis thaliana	part of a light responsive element
MtATG10	AT-rich element	ATAGAAATCAA	361	10	-	Glycine max	binding site of AT-rich DNA binding protein (ATBP-1)
MtATG10	Box 4	ATTAAT	459	6	+	Petroselinum crispum	part of a conserved DNA module involved in light responsiveness
MtATG10	Box 4	ATTAAT	773	6	-	Petroselinum crispum	part of a conserved DNA module involved in light responsiveness
MtATG10	Sp1	GGGCGG	959	6	+	Oryza sativa	light responsive element
MtATG10	ABRE	ACGTG	1406	5	+	Arabidopsis thaliana	cis-acting element involved in the abscisic acid responsiveness
MtATG10	ABRE	ACGTG	1478	5	+	Arabidopsis thaliana	cis-acting element involved in the abscisic acid responsiveness
MtATG10	GT1-motif	GGTTAAT	197	7	-	Avena sativa	light responsive element
MtATG10	GT1-motif	GGTTAA	198	6	-	Arabidopsis thaliana	light responsive element
MtATG10	GT1-motif	GGTTAA	589	6	+	Arabidopsis thaliana	light responsive element
MtATG10	GT1-motif	GGTTAA	918	6	+	Arabidopsis thaliana	light responsive element
MtATG10	CCGTCC-box	CCGTCC	1277	6	-	Petroselinum hortense
MtATG10	TATC-box	TATCCCA	793	7	-	Oryza sativa	cis-acting element involved in gibberellin-responsiveness
MtATG10	TATC-box	TATCCCA	1024	7	-	Oryza sativa	cis-acting element involved in gibberellin-responsiveness
MtATG10	GCN4_motif	TGAGTCA	501	7	-	Oryza sativa	cis-regulatory element involved in endosperm expression
MtATG10	TATA-box	TATAAAT	102	7	-	Brassica juncea	core promoter element around -30 of transcription start
MtATG10	TATA-box	TATAAA	103	6	-	Helianthus annuus	core promoter element around -30 of transcription start
MtATG10	TATA-box	TATAA	104	5	-	Arabidopsis thaliana	core promoter element around -30 of transcription start
MtATG10	TATA-box	TATA	105	4	+	Arabidopsis thaliana	core promoter element around -30 of transcription start
MtATG10	TATA-box	TATA	142	4	+	Arabidopsis thaliana	core promoter element around -30 of transcription start
MtATG10	TATA-box	TATA	369	4	+	Arabidopsis thaliana	core promoter element around -30 of transcription start
MtATG10	TATA-box	TATAAA	383	6	-	Helianthus annuus	core promoter element around -30 of transcription start
MtATG10	TATA-box	TATAA	384	5	-	Arabidopsis thaliana	core promoter element around -30 of transcription start
MtATG10	TATA-box	TATA	385	4	+	Arabidopsis thaliana	core promoter element around -30 of transcription start
MtATG10	TATA-box	TATA	395	4	+	Arabidopsis thaliana	core promoter element around -30 of transcription start
MtATG10	TATA-box	TACATAAA	545	8	+	Oryza sativa	core promoter element around -30 of transcription start
MtATG10	TATA-box	TATA	753	4	-	Arabidopsis thaliana	core promoter element around -30 of transcription start
MtATG10	TATA-box	TATA	765	4	-	Arabidopsis thaliana	core promoter element around -30 of transcription start
MtATG10	TATA-box	TATACA	1008	6	-	Helianthus annuus	core promoter element around -30 of transcription start
MtATG10	TATA-box	TATA	1010	4	-	Arabidopsis thaliana	core promoter element around -30 of transcription start
MtATG10	TATA-box	TATA	1315	4	-	Arabidopsis thaliana	core promoter element around -30 of transcription start
MtATG10	TATA-box	TATAAA	1471	6	-	Helianthus annuus	core promoter element around -30 of transcription start
MtATG10	TATA-box	TATAA	1472	5	-	Arabidopsis thaliana	core promoter element around -30 of transcription start
MtATG10	TATA-box	TATA	1473	4	-	Arabidopsis thaliana	core promoter element around -30 of transcription start
MtATG10	Unnamed__1	CGTGG	1176	5	-	Zea mays
MtATG10	Unnamed__1	CGTGG	1216	5	+	Zea mays
MtATG10	Unnamed__1	CGTGG	1407	5	+	Zea mays
MtATG10	O2-site	GATGATGTGG	433	9	-	Zea mays	cis-acting regulatory element involved in zein metabolism regulation
MtATG10	MYC	CATTTG	125	6	+	Arabidopsis thaliana
MtATG10	MYC	CATTTG	494	6	+	Arabidopsis thaliana
MtATG10	MYC	CATTTG	616	6	-	Arabidopsis thaliana
MtATG10	ERE	ATTTTAAA	571	8	+	Nicotiana glutinos
MtATG101	GCN4_motif	TGAGTCA	659	7	+	Oryza sativa	cis-regulatory element involved in endosperm expression
MtATG101	TATA-box	TATATAA	251	7	-	Arabidopsis thaliana	core promoter element around -30 of transcription start
MtATG101	TATA-box	TATATA	252	6	+	Arabidopsis thaliana	core promoter element around -30 of transcription start
MtATG101	TATA-box	TATA	254	4	+	Arabidopsis thaliana	core promoter element around -30 of transcription start
MtATG101	TATA-box	TATATA	476	6	+	Arabidopsis thaliana	core promoter element around -30 of transcription start
MtATG101	TATA-box	ATATAT	477	6	+	Brassica napus	core promoter element around -30 of transcription start
MtATG101	TATA-box	TATA	478	4	+	Arabidopsis thaliana	core promoter element around -30 of transcription start
MtATG101	TATA-box	TATAAAA	536	7	-	Pisum sativum	core promoter element around -30 of transcription start
MtATG101	TATA-box	TATAAA	537	6	-	Helianthus annuus	core promoter element around -30 of transcription start
MtATG101	TATA-box	TATATAA	538	7	-	Arabidopsis thaliana	core promoter element around -30 of transcription start
MtATG101	TATA-box	TATATA	539	6	+	Arabidopsis thaliana	core promoter element around -30 of transcription start
MtATG101	TATA-box	ATATAA	540	6	+	Brassica oleracea	core promoter element around -30 of transcription start
MtATG101	TATA-box	TATA	541	4	+	Arabidopsis thaliana	core promoter element around -30 of transcription start
MtATG101	TATA-box	ATATAA	693	6	+	Brassica oleracea	core promoter element around -30 of transcription start
MtATG101	TATA-box	TATA	694	4	+	Arabidopsis thaliana	core promoter element around -30 of transcription start
MtATG101	TATA-box	TATTTAAA	921	8	+	Arabidopsis thaliana	core promoter element around -30 of transcription start
MtATG101	TATA-box	TATA	965	4	-	Arabidopsis thaliana	core promoter element around -30 of transcription start
MtATG101	TATA-box	TATA	1117	4	-	Arabidopsis thaliana	core promoter element around -30 of transcription start
MtATG101	MYC	CAATTG	686	6	+	Arabidopsis thaliana
MtATG101	I-box	GATAAGGGT	230	9	+	Arabidopsis thaliana	part of a light responsive element
MtATG101	GT1-motif	GGTTAA	795	6	+	Arabidopsis thaliana	light responsive element
MtATG101	TCA	TCATCTTCAT	1291	9	-	Pisum sativum
MtATG101	AT~TATA-box	TATATA	252	6	+	Arabidopsis thaliana
MtATG101	AT~TATA-box	TATATA	476	6	+	Arabidopsis thaliana
MtATG101	AT~TATA-box	TATATAAA	537	8	-	Arabidopsis thaliana
MtATG101	AT~TATA-box	TATATA	539	6	+	Arabidopsis thaliana
MtATG101	chs-CMA1a	TTACTTAA	871	8	+	Daucus carota	part of a light responsive element
MtATG101	CGTCA-motif	CGTCA	292	5	-	Hordeum vulgare	cis-acting regulatory element involved in the MeJA-responsiveness
MtATG101	CGTCA-motif	CGTCA	438	5	-	Hordeum vulgare	cis-acting regulatory element involved in the MeJA-responsiveness
MtATG101	as-1	TGACG	292	5	+	Arabidopsis thaliana
MtATG101	as-1	TGACG	438	5	+	Arabidopsis thaliana
MtATG101	CAAT-box	CAAT	28	4	-	Nicotiana glutinosa
MtATG101	CAAT-box	CAAT	97	4	+	Nicotiana glutinosa
MtATG101	CAAT-box	CCAAT	123	5	-	Arabidopsis thaliana	common cis-acting element in promoter and enhancer regions
MtATG101	CAAT-box	CAAAT	194	5	-	Pisum sativum	common cis-acting element in promoter and enhancer regions
MtATG101	CAAT-box	CAAT	199	4	-	Nicotiana glutinosa
MtATG101	CAAT-box	CAAT	209	4	-	Nicotiana glutinosa
MtATG101	CAAT-box	CAAT	222	4	-	Nicotiana glutinosa
MtATG101	CAAT-box	CAAT	288	4	-	Nicotiana glutinosa
MtATG101	CAAT-box	CAAT	348	4	-	Nicotiana glutinosa
MtATG101	CAAT-box	CCAAT	376	5	+	Arabidopsis thaliana	common cis-acting element in promoter and enhancer regions
MtATG101	CAAT-box	CAAT	377	4	+	Nicotiana glutinosa
MtATG101	CAAT-box	CAAT	403	4	-	Nicotiana glutinosa
MtATG101	CAAT-box	CAAT	407	4	+	Nicotiana glutinosa
MtATG101	CAAT-box	CAAAT	409	5	-	Pisum sativum	common cis-acting element in promoter and enhancer regions
MtATG101	CAAT-box	CAAAT	435	5	-	Pisum sativum	common cis-acting element in promoter and enhancer regions
MtATG101	CAAT-box	CAAT	529	4	-	Nicotiana glutinosa
MtATG101	CAAT-box	CAAT	572	4	-	Nicotiana glutinosa
MtATG101	CAAT-box	CAAT	618	4	+	Nicotiana glutinosa
MtATG101	CAAT-box	CAAT	631	4	+	Nicotiana glutinosa
MtATG101	CAAT-box	CAAAT	652	5	+	Pisum sativum	common cis-acting element in promoter and enhancer regions
MtATG101	CAAT-box	CAAT	686	4	+	Nicotiana glutinosa
MtATG101	CAAT-box	CAAT	688	4	-	Nicotiana glutinosa
MtATG101	CAAT-box	CAAT	723	4	+	Nicotiana glutinosa
MtATG101	CAAT-box	CAAT	738	4	+	Nicotiana glutinosa
MtATG101	CAAT-box	CAAT	787	4	-	Nicotiana glutinosa
MtATG101	CAAT-box	CAAT	972	4	-	Nicotiana glutinosa
MtATG101	CAAT-box	CAAT	1124	4	-	Nicotiana glutinosa
MtATG101	CAAT-box	CAAT	1390	4	-	Nicotiana glutinosa
MtATG101	CAAT-box	CCAAT	1473	5	+	Arabidopsis thaliana	common cis-acting element in promoter and enhancer regions
MtATG101	CAAT-box	CAAT	1474	4	+	Nicotiana glutinosa
MtATG101	CAAT-box	CAAT	1478	4	+	Nicotiana glutinosa
MtATG101	CAAT-box	CAAAT	1495	5	+	Pisum sativum	common cis-acting element in promoter and enhancer regions
MtATG101	MBS	CAACTG	755	6	+	Arabidopsis thaliana	MYB binding site involved in drought-inducibility
MtATG101	Box 4	ATTAAT	633	6	+	Petroselinum crispum	part of a conserved DNA module involved in light responsiveness
MtATG101	Box 4	ATTAAT	1310	6	-	Petroselinum crispum	part of a conserved DNA module involved in light responsiveness
MtATG101	TGA-element	AACGAC	247	6	-	Brassica oleracea	auxin-responsive element
MtATG101	MYB-like sequence	TAACCA	486	6	-	Arabidopsis thaliana
MtATG101	TGACG-motif	TGACG	292	5	+	Hordeum vulgare	cis-acting regulatory element involved in the MeJA-responsiveness
MtATG101	TGACG-motif	TGACG	438	5	+	Hordeum vulgare	cis-acting regulatory element involved in the MeJA-responsiveness
MtATG101		motif_sequence	157	4	-	organism	short_function
MtATG101		motif_sequence	178	4	-	organism	short_function
MtATG101		motif_sequence	202	4	-	organism	short_function
MtATG101		motif_sequence	626	4	+	organism	short_function
MtATG101		motif_sequence	646	4	-	organism	short_function
MtATG101		motif_sequence	764	4	+	organism	short_function
MtATG101		motif_sequence	845	4	+	organism	short_function
MtATG101		motif_sequence	892	4	+	organism	short_function
MtATG101		motif_sequence	939	4	+	organism	short_function
MtATG101		motif_sequence	941	4	-	organism	short_function
MtATG101		motif_sequence	995	4	+	organism	short_function
MtATG101		motif_sequence	1091	4	+	organism	short_function
MtATG101		motif_sequence	1093	4	-	organism	short_function
MtATG101		motif_sequence	1147	4	+	organism	short_function
MtATG101		motif_sequence	1173	4	+	organism	short_function
MtATG101		motif_sequence	1196	4	+	organism	short_function
MtATG101		motif_sequence	1293	4	-	organism	short_function
MtATG101		motif_sequence	1437	4	+	organism	short_function
MtATG101		motif_sequence	1460	4	+	organism	short_function
MtATG101		motif_sequence	1466	4	+	organism	short_function
MtATG101	MYB	TAACCA	486	6	-	Arabidopsis thaliana
MtATG101	MYB	CAACCA	1343	6	+	Arabidopsis thaliana
MtATG101	ACE	CTAACGTATT	378	9	-	Petroselinum crispum	cis-acting element involved in light responsiveness
MtATG101	3-AF1 binding site	TAAGAGAGGAA	1432	10	-	Solanum tuberosum	light responsive element
MtATG101	Myb	CAACTG	755	6	+	Arabidopsis thaliana
MtATG101	ARE	AAACCA	732	6	-	Zea mays	cis-acting regulatory element essential for the anaerobic induction
MtATG101	Unnamed__4	CTCC	126	4	-	Petroselinum hortense
MtATG101	Unnamed__4	CTCC	178	4	-	Petroselinum hortense
MtATG101	Unnamed__4	CTCC	442	4	-	Petroselinum hortense
MtATG101	Unnamed__4	CTCC	1185	4	-	Petroselinum hortense
MtATG101	Unnamed__4	CTCC	1442	4	+	Petroselinum hortense
MtATG11	LTR	CCGAAA	863	6	+	Hordeum vulgare	cis-acting element involved in low-temperature responsiveness
MtATG11	LTR	CCGAAA	1059	6	-	Hordeum vulgare	cis-acting element involved in low-temperature responsiveness
MtATG11	TC-rich repeats	ATTCTCTAAC	900	9	+	Nicotiana tabacum	cis-acting element involved in defense and stress responsiveness
MtATG11	Box 4	ATTAAT	10	6	+	Petroselinum crispum	part of a conserved DNA module involved in light responsiveness
MtATG11	Box 4	ATTAAT	146	6	+	Petroselinum crispum	part of a conserved DNA module involved in light responsiveness
MtATG11	Box 4	ATTAAT	273	6	+	Petroselinum crispum	part of a conserved DNA module involved in light responsiveness
MtATG11	Box 4	ATTAAT	387	6	+	Petroselinum crispum	part of a conserved DNA module involved in light responsiveness
MtATG11	Box 4	ATTAAT	574	6	+	Petroselinum crispum	part of a conserved DNA module involved in light responsiveness
MtATG11	G-box	TAAACGTG	366	8	-	Brassica oleracea	cis-acting regulatory element involved in light responsiveness
MtATG11	G-box	TACGTG	892	6	-	Arabidopsis thaliana	cis-acting regulatory element involved in light responsiveness
MtATG11	G-box	CACGAC	1459	6	-	Zea mays	cis-acting regulatory element involved in light responsiveness
MtATG11	CAAT-box	CAAT	54	4	-	Nicotiana glutinosa
MtATG11	CAAT-box	CAAT	111	4	+	Nicotiana glutinosa
MtATG11	CAAT-box	CCAAT	157	5	-	Arabidopsis thaliana	common cis-acting element in promoter and enhancer regions
MtATG11	CAAT-box	CAAT	163	4	-	Nicotiana glutinosa
MtATG11	CAAT-box	CAAT	179	4	+	Nicotiana glutinosa
MtATG11	CAAT-box	CAAAT	181	5	-	Pisum sativum	common cis-acting element in promoter and enhancer regions
MtATG11	CAAT-box	CAAT	189	4	+	Nicotiana glutinosa
MtATG11	CAAT-box	CAAAT	219	5	-	Pisum sativum	common cis-acting element in promoter and enhancer regions
MtATG11	CAAT-box	CAAAT	330	5	-	Pisum sativum	common cis-acting element in promoter and enhancer regions
MtATG11	CAAT-box	CAAAT	355	5	-	Pisum sativum	common cis-acting element in promoter and enhancer regions
MtATG11	CAAT-box	CCAAT	360	5	-	Arabidopsis thaliana	common cis-acting element in promoter and enhancer regions
MtATG11	CAAT-box	CAAT	465	4	+	Nicotiana glutinosa
MtATG11	CAAT-box	CAAAT	546	5	-	Pisum sativum	common cis-acting element in promoter and enhancer regions
MtATG11	CAAT-box	CAAT	570	4	-	Nicotiana glutinosa
MtATG11	CAAT-box	CAAT	618	4	-	Nicotiana glutinosa
MtATG11	CAAT-box	CAAT	625	4	+	Nicotiana glutinosa
MtATG11	CAAT-box	CAAAT	675	5	-	Pisum sativum	common cis-acting element in promoter and enhancer regions
MtATG11	CAAT-box	CAAT	705	4	+	Nicotiana glutinosa
MtATG11	CAAT-box	CAAT	717	4	+	Nicotiana glutinosa
MtATG11	CAAT-box	CAAAT	727	5	-	Pisum sativum	common cis-acting element in promoter and enhancer regions
MtATG11	CAAT-box	CAAT	847	4	-	Nicotiana glutinosa
MtATG11	CAAT-box	CAAT	985	4	+	Nicotiana glutinosa
MtATG11	CAAT-box	CAAAT	1075	5	-	Pisum sativum	common cis-acting element in promoter and enhancer regions
MtATG11	CAAT-box	CAAT	1192	4	+	Nicotiana glutinosa
MtATG11	CAAT-box	CAAT	1207	4	-	Nicotiana glutinosa
MtATG11	CAAT-box	CAAAT	1215	5	+	Pisum sativum	common cis-acting element in promoter and enhancer regions
MtATG11	CAAT-box	CAAAT	1271	5	-	Pisum sativum	common cis-acting element in promoter and enhancer regions
MtATG11	CAAT-box	CAAT	1306	4	-	Nicotiana glutinosa
MtATG11	CAAT-box	CCAAT	1341	5	-	Arabidopsis thaliana	common cis-acting element in promoter and enhancer regions
MtATG11	CAAT-box	CAAAT	1390	5	-	Pisum sativum	common cis-acting element in promoter and enhancer regions
MtATG11	CAAT-box	CAAAT	1406	5	-	Pisum sativum	common cis-acting element in promoter and enhancer regions
MtATG11	CAAT-box	CAAT	1417	4	-	Nicotiana glutinosa
MtATG11	CAAT-box	CAAT	1421	4	-	Nicotiana glutinosa
MtATG11	CAAT-box	CAAT	1448	4	-	Nicotiana glutinosa
MtATG11	CAAT-box	CAAAT	1482	5	-	Pisum sativum	common cis-acting element in promoter and enhancer regions
MtATG11	STRE	AGGGG	942	5	-	Arabidopsis thaliana
MtATG11	AAGAA-motif	GAAAGAA	800	7	+	Avena sativa
MtATG11	AAGAA-motif	GAAAGAA	1238	7	-	Avena sativa
MtATG11	AAGAA-motif	gGTAAAGAAA	1316	9	+	Avena sativa
MtATG11		motif_sequence	101	4	-	organism	short_function
MtATG11		motif_sequence	633	4	-	organism	short_function
MtATG11		motif_sequence	651	4	-	organism	short_function
MtATG11		motif_sequence	853	4	+	organism	short_function
MtATG11		motif_sequence	858	4	+	organism	short_function
MtATG11		motif_sequence	898	4	+	organism	short_function
MtATG11		motif_sequence	911	4	+	organism	short_function
MtATG11		motif_sequence	967	4	+	organism	short_function
MtATG11		motif_sequence	977	4	+	organism	short_function
MtATG11		motif_sequence	1122	4	-	organism	short_function
MtATG11		motif_sequence	1162	4	+	organism	short_function
MtATG11	GATA-motif	AAGGATAAGG	930	9	-	Solanum tuberosum	part of a light responsive element
MtATG11	Unnamed__4	CTCC	228	4	-	Petroselinum hortense
MtATG11	Unnamed__4	CTCC	232	4	-	Petroselinum hortense
MtATG11	Unnamed__4	CTCC	916	4	+	Petroselinum hortense
MtATG11	Myb	TAACTG	964	6	+	Arabidopsis thaliana
MtATG11	ARE	AAACCA	824	6	-	Zea mays	cis-acting regulatory element essential for the anaerobic induction
MtATG11	ARE	AAACCA	829	6	-	Zea mays	cis-acting regulatory element essential for the anaerobic induction
MtATG11	ARE	AAACCA	1252	6	-	Zea mays	cis-acting regulatory element essential for the anaerobic induction
MtATG11	ARE	AAACCA	1343	6	-	Zea mays	cis-acting regulatory element essential for the anaerobic induction
MtATG11	G-Box	CACGTT	366	6	+	Pisum sativum	cis-acting regulatory element involved in light responsiveness
MtATG11	3-AF1 binding site	TAAGAGAGGAA	1038	10	-	Solanum tuberosum	light responsive element
MtATG11	Unnamed__1	GAATTTAATTAA	555	11	+	Glycine max	60K protein binding site
MtATG11	Unnamed__1	CGTGG	1152	5	-	Zea mays
MtATG11	TATA-box	ATATAA	5	6	+	Brassica oleracea	core promoter element around -30 of transcription start
MtATG11	TATA-box	TATA	6	4	+	Arabidopsis thaliana	core promoter element around -30 of transcription start
MtATG11	TATA-box	TACAAAA	48	7	+	Oryza sativa	core promoter element around -30 of transcription start
MtATG11	TATA-box	ATATAA	127	6	+	Brassica oleracea	core promoter element around -30 of transcription start
MtATG11	TATA-box	TATA	128	4	+	Arabidopsis thaliana	core promoter element around -30 of transcription start
MtATG11	TATA-box	ATATAA	214	6	+	Brassica oleracea	core promoter element around -30 of transcription start
MtATG11	TATA-box	TATA	215	4	+	Arabidopsis thaliana	core promoter element around -30 of transcription start
MtATG11	TATA-box	TATA	236	4	+	Arabidopsis thaliana	core promoter element around -30 of transcription start
MtATG11	TATA-box	TATAAAT	339	7	-	Brassica juncea	core promoter element around -30 of transcription start
MtATG11	TATA-box	TATAAA	340	6	-	Helianthus annuus	core promoter element around -30 of transcription start
MtATG11	TATA-box	TATAA	341	5	-	Arabidopsis thaliana	core promoter element around -30 of transcription start
MtATG11	TATA-box	TATA	342	4	+	Arabidopsis thaliana	core promoter element around -30 of transcription start
MtATG11	TATA-box	taTATAAAg	426	9	-	Lycopersicon esculentum	core promoter element around -30 of transcription start
MtATG11	TATA-box	TATAAA	427	6	-	Helianthus annuus	core promoter element around -30 of transcription start
MtATG11	TATA-box	TATATAA	428	7	-	Arabidopsis thaliana	core promoter element around -30 of transcription start
MtATG11	TATA-box	TATATA	429	6	+	Arabidopsis thaliana	core promoter element around -30 of transcription start
MtATG11	TATA-box	ATATAA	430	6	+	Brassica oleracea	core promoter element around -30 of transcription start
MtATG11	TATA-box	TATA	431	4	+	Arabidopsis thaliana	core promoter element around -30 of transcription start
MtATG11	TATA-box	TATA	436	4	+	Arabidopsis thaliana	core promoter element around -30 of transcription start
MtATG11	TATA-box	ATTATA	525	6	+	Brassica napus	core promoter element around -30 of transcription start
MtATG11	TATA-box	TATAA	526	5	-	Arabidopsis thaliana	core promoter element around -30 of transcription start
MtATG11	TATA-box	TATA	527	4	+	Arabidopsis thaliana	core promoter element around -30 of transcription start
MtATG11	TATA-box	TATAA	667	5	-	Arabidopsis thaliana	core promoter element around -30 of transcription start
MtATG11	TATA-box	TATA	668	4	+	Arabidopsis thaliana	core promoter element around -30 of transcription start
MtATG11	TATA-box	TATATA	779	6	-	Arabidopsis thaliana	core promoter element around -30 of transcription start
MtATG11	TATA-box	TATA	781	4	-	Arabidopsis thaliana	core promoter element around -30 of transcription start
MtATG11	TATA-box	ATTATA	1301	6	+	Brassica napus	core promoter element around -30 of transcription start
MtATG11	TATA-box	TATAA	1302	5	-	Arabidopsis thaliana	core promoter element around -30 of transcription start
MtATG11	TATA-box	TATA	1303	4	-	Arabidopsis thaliana	core promoter element around -30 of transcription start
MtATG11	TATA-box	TATA	1374	4	-	Arabidopsis thaliana	core promoter element around -30 of transcription start
MtATG11	TATA-box	TATAA	1465	5	-	Arabidopsis thaliana	core promoter element around -30 of transcription start
MtATG11	TATA-box	TATA	1466	4	-	Arabidopsis thaliana	core promoter element around -30 of transcription start
MtATG11	MRE	AACCTAA	1129	7	-	Petroselinum crispum	MYB binding site involved in light responsiveness
MtATG11	MRE	AACCTAA	1276	7	-	Petroselinum crispum	MYB binding site involved in light responsiveness
MtATG11	I-box	AAGATAAGGCT	928	10	-	Gossypium hirsutum	part of a light responsive element
MtATG11	I-box	AGATAAGG	930	8	-	Triticum aestivum	part of a light responsive element
MtATG11	I-box	AAGATAAGGCT	1328	10	+	Gossypium hirsutum	part of a light responsive element
MtATG11	MYC	CATGTG	519	6	+	Arabidopsis thaliana
MtATG11	TCT-motif	TCTTAC	796	6	-	Arabidopsis thaliana	part of a light responsive element
MtATG11	ABRE3a	TACGTG	892	6	-	Zea mays
MtATG11	GT1-motif	GGTTAA	1132	6	+	Arabidopsis thaliana	light responsive element
MtATG11	GT1-motif	GGTTAA	1316	6	+	Arabidopsis thaliana	light responsive element
MtATG11	ABRE	ACGTG	366	5	-	Arabidopsis thaliana	cis-acting element involved in the abscisic acid responsiveness
MtATG11	ABRE	ACGTG	892	5	-	Arabidopsis thaliana	cis-acting element involved in the abscisic acid responsiveness
MtATG11	ABRE4	CACGTA	892	6	+	Zea mays
MtATG11	AT~TATA-box	TATATAAA	427	8	-	Arabidopsis thaliana
MtATG11	AT~TATA-box	TATATA	429	6	+	Arabidopsis thaliana
MtATG11	AT~TATA-box	TATATA	779	6	-	Arabidopsis thaliana
MtATG11	TCA	TCATCTTCAT	870	9	+	Pisum sativum
MtATG11	TCA	TCATCTTCAT	873	9	+	Pisum sativum
MtATG11	TCA	TCATCTTCAT	876	9	+	Pisum sativum
MtATG12a	Unnamed__2	AACCTAACCT	567	9	-	Petroselinum hortense
MtATG12a	Unnamed__4	CTCC	309	4	-	Petroselinum hortense
MtATG12a	Unnamed__4	CTCC	516	4	+	Petroselinum hortense
MtATG12a	Unnamed__4	CTCC	601	4	+	Petroselinum hortense
MtATG12a	Unnamed__4	CTCC	1497	4	+	Petroselinum hortense
MtATG12a	TGACG-motif	TGACG	125	5	-	Hordeum vulgare	cis-acting regulatory element involved in the MeJA-responsiveness
MtATG12a	TGACG-motif	TGACG	191	5	+	Hordeum vulgare	cis-acting regulatory element involved in the MeJA-responsiveness
MtATG12a	MYB-like sequence	TAACCA	330	6	+	Arabidopsis thaliana
MtATG12a	MYB-like sequence	TAACCA	533	6	+	Arabidopsis thaliana
MtATG12a	GATA-motif	AAGATAAGATT	504	10	-	Arabidopsis thaliana	part of a light responsive element
MtATG12a	TGA-element	AACGAC	808	6	+	Brassica oleracea	auxin-responsive element
MtATG12a		motif_sequence	238	4	-	organism	short_function
MtATG12a		motif_sequence	596	4	+	organism	short_function
MtATG12a		motif_sequence	768	4	+	organism	short_function
MtATG12a		motif_sequence	871	4	+	organism	short_function
MtATG12a		motif_sequence	935	4	+	organism	short_function
MtATG12a		motif_sequence	1008	4	-	organism	short_function
MtATG12a		motif_sequence	1049	4	+	organism	short_function
MtATG12a	MYB	TAACCA	330	6	+	Arabidopsis thaliana
MtATG12a	MYB	TAACCA	533	6	+	Arabidopsis thaliana
MtATG12a	GA-motif	ATAGATAA	919	8	-	Arabidopsis thaliana	part of a light responsive element
MtATG12a	GA-motif	ATAGATAA	947	8	-	Arabidopsis thaliana	part of a light responsive element
MtATG12a	WUN-motif	TAATTACTC	522	9	+	Nicotiana glutinosa
MtATG12a	ACE	GACACGTATG	133	9	-	Petroselinum crispum	cis-acting element involved in light responsiveness
MtATG12a	CAAT-box	CAAT	96	4	+	Nicotiana glutinosa
MtATG12a	CAAT-box	CCAAT	153	5	-	Arabidopsis thaliana	common cis-acting element in promoter and enhancer regions
MtATG12a	CAAT-box	CAAT	247	4	-	Nicotiana glutinosa
MtATG12a	CAAT-box	CCAAT	306	5	-	Arabidopsis thaliana	common cis-acting element in promoter and enhancer regions
MtATG12a	CAAT-box	CAAT	315	4	-	Nicotiana glutinosa
MtATG12a	CAAT-box	CAAAT	365	5	+	Pisum sativum	common cis-acting element in promoter and enhancer regions
MtATG12a	CAAT-box	CAAAT	368	5	-	Pisum sativum	common cis-acting element in promoter and enhancer regions
MtATG12a	CAAT-box	CCAAT	412	5	+	Arabidopsis thaliana	common cis-acting element in promoter and enhancer regions
MtATG12a	CAAT-box	CAAT	413	4	+	Nicotiana glutinosa
MtATG12a	CAAT-box	CCAAT	437	5	+	Arabidopsis thaliana	common cis-acting element in promoter and enhancer regions
MtATG12a	CAAT-box	CAAT	438	4	+	Nicotiana glutinosa
MtATG12a	CAAT-box	CAAAT	548	5	-	Pisum sativum	common cis-acting element in promoter and enhancer regions
MtATG12a	CAAT-box	CAAAT	645	5	+	Pisum sativum	common cis-acting element in promoter and enhancer regions
MtATG12a	CAAT-box	CAAAT	659	5	-	Pisum sativum	common cis-acting element in promoter and enhancer regions
MtATG12a	CAAT-box	CAAAT	717	5	+	Pisum sativum	common cis-acting element in promoter and enhancer regions
MtATG12a	CAAT-box	CAAT	720	4	-	Nicotiana glutinosa
MtATG12a	CAAT-box	CAAAT	792	5	+	Pisum sativum	common cis-acting element in promoter and enhancer regions
MtATG12a	CAAT-box	CAAAT	824	5	+	Pisum sativum	common cis-acting element in promoter and enhancer regions
MtATG12a	CAAT-box	CAAAT	889	5	+	Pisum sativum	common cis-acting element in promoter and enhancer regions
MtATG12a	CAAT-box	CAAT	895	4	-	Nicotiana glutinosa
MtATG12a	CAAT-box	CAAT	899	4	-	Nicotiana glutinosa
MtATG12a	CAAT-box	CAAAT	1083	5	-	Pisum sativum	common cis-acting element in promoter and enhancer regions
MtATG12a	CAAT-box	CAAT	1174	4	+	Nicotiana glutinosa
MtATG12a	CAAT-box	CAAT	1210	4	+	Nicotiana glutinosa
MtATG12a	CAAT-box	CAAT	1222	4	+	Nicotiana glutinosa
MtATG12a	CAAT-box	CAAT	1302	4	-	Nicotiana glutinosa
MtATG12a	CAAT-box	CAAT	1306	4	+	Nicotiana glutinosa
MtATG12a	CAAT-box	CAAT	1355	4	+	Nicotiana glutinosa
MtATG12a	CAAT-box	CAAAT	1369	5	+	Pisum sativum	common cis-acting element in promoter and enhancer regions
MtATG12a	CAAT-box	CAAAT	1374	5	-	Pisum sativum	common cis-acting element in promoter and enhancer regions
MtATG12a	CAAT-box	CAAT	1455	4	-	Nicotiana glutinosa
MtATG12a	CAAT-box	CCAAT	1461	5	-	Arabidopsis thaliana	common cis-acting element in promoter and enhancer regions
MtATG12a	G-box	CACGAC	652	6	+	Zea mays	cis-acting regulatory element involved in light responsiveness
MtATG12a	Box 4	ATTAAT	9	6	+	Petroselinum crispum	part of a conserved DNA module involved in light responsiveness
MtATG12a	Box 4	ATTAAT	577	6	+	Petroselinum crispum	part of a conserved DNA module involved in light responsiveness
MtATG12a	Box 4	ATTAAT	795	6	-	Petroselinum crispum	part of a conserved DNA module involved in light responsiveness
MtATG12a	CGTCA-motif	CGTCA	125	5	+	Hordeum vulgare	cis-acting regulatory element involved in the MeJA-responsiveness
MtATG12a	CGTCA-motif	CGTCA	191	5	-	Hordeum vulgare	cis-acting regulatory element involved in the MeJA-responsiveness
MtATG12a	LTR	CCGAAA	940	6	+	Hordeum vulgare	cis-acting element involved in low-temperature responsiveness
MtATG12a	as-1	TGACG	125	5	-	Arabidopsis thaliana
MtATG12a	as-1	TGACG	191	5	+	Arabidopsis thaliana
MtATG12a	circadian	CAAAGATATC	183	9	-	Lycopersicon esculentum	cis-acting regulatory element involved in circadian control
MtATG12a	circadian	CAAAGATATC	1109	9	+	Lycopersicon esculentum	cis-acting regulatory element involved in circadian control
MtATG12a	AT1-motif	AATTATTTTTTATT	1223	13	+	Solanum tuberosum	part of a light responsive module
MtATG12a	AT1-motif	AATTATTTTTTATT	1307	13	+	Solanum tuberosum	part of a light responsive module
MtATG12a	GT1-motif	GGTTAA	532	6	-	Arabidopsis thaliana	light responsive element
MtATG12a	GT1-motif	GGTTAA	568	6	+	Arabidopsis thaliana	light responsive element
MtATG12a	ERE	ATTTTAAA	43	8	+	Nicotiana glutinos
MtATG12a	ERE	ATTTCATA	129	8	+	Nicotiana glutinos
MtATG12a	ERE	ATTTTAAA	1381	8	+	Nicotiana glutinos
MtATG12a	MRE	AACCTAA	565	7	-	Petroselinum crispum	MYB binding site involved in light responsiveness
MtATG12a	TATA-box	TATA	55	4	+	Arabidopsis thaliana	core promoter element around -30 of transcription start
MtATG12a	TATA-box	TATAAATA	72	8	-	Daucus carota	core promoter element around -30 of transcription start
MtATG12a	TATA-box	TATAAAT	73	7	-	Brassica juncea	core promoter element around -30 of transcription start
MtATG12a	TATA-box	TATAAA	74	6	-	Helianthus annuus	core promoter element around -30 of transcription start
MtATG12a	TATA-box	TATAA	75	5	-	Arabidopsis thaliana	core promoter element around -30 of transcription start
MtATG12a	TATA-box	TATA	76	4	+	Arabidopsis thaliana	core promoter element around -30 of transcription start
MtATG12a	TATA-box	TATAAA	110	6	-	Helianthus annuus	core promoter element around -30 of transcription start
MtATG12a	TATA-box	TATAA	111	5	-	Arabidopsis thaliana	core promoter element around -30 of transcription start
MtATG12a	TATA-box	TATA	112	4	+	Arabidopsis thaliana	core promoter element around -30 of transcription start
MtATG12a	TATA-box	TATA	160	4	+	Arabidopsis thaliana	core promoter element around -30 of transcription start
MtATG12a	TATA-box	ATTATA	258	6	+	Brassica napus	core promoter element around -30 of transcription start
MtATG12a	TATA-box	TATAA	259	5	-	Arabidopsis thaliana	core promoter element around -30 of transcription start
MtATG12a	TATA-box	TATA	260	4	+	Arabidopsis thaliana	core promoter element around -30 of transcription start
MtATG12a	TATA-box	TATAA	401	5	-	Arabidopsis thaliana	core promoter element around -30 of transcription start
MtATG12a	TATA-box	TATA	402	4	+	Arabidopsis thaliana	core promoter element around -30 of transcription start
MtATG12a	TATA-box	TATA	520	4	+	Arabidopsis thaliana	core promoter element around -30 of transcription start
MtATG12a	TATA-box	ATATAA	543	6	+	Brassica oleracea	core promoter element around -30 of transcription start
MtATG12a	TATA-box	TATA	544	4	+	Arabidopsis thaliana	core promoter element around -30 of transcription start
MtATG12a	TATA-box	taTATAAAtc	591	9	-	Arabidopsis thaliana	core promoter element around -30 of transcription start
MtATG12a	TATA-box	TACATAAA	593	8	-	Oryza sativa	core promoter element around -30 of transcription start
MtATG12a	TATA-box	TATACA	606	6	-	Helianthus annuus	core promoter element around -30 of transcription start
MtATG12a	TATA-box	TATA	608	4	+	Arabidopsis thaliana	core promoter element around -30 of transcription start
MtATG12a	TATA-box	TATAAAA	958	7	-	Pisum sativum	core promoter element around -30 of transcription start
MtATG12a	TATA-box	TATAAA	959	6	-	Helianthus annuus	core promoter element around -30 of transcription start
MtATG12a	TATA-box	TATAA	960	5	-	Arabidopsis thaliana	core promoter element around -30 of transcription start
MtATG12a	TATA-box	TATA	961	4	-	Arabidopsis thaliana	core promoter element around -30 of transcription start
MtATG12a	TATA-box	TATAA	1020	5	-	Arabidopsis thaliana	core promoter element around -30 of transcription start
MtATG12a	TATA-box	TATA	1021	4	-	Arabidopsis thaliana	core promoter element around -30 of transcription start
MtATG12a	TATA-box	ATATAT	1063	6	-	Brassica napus	core promoter element around -30 of transcription start
MtATG12a	TATA-box	TATA	1064	4	-	Arabidopsis thaliana	core promoter element around -30 of transcription start
MtATG12a	TATA-box	ATTATA	1078	6	+	Brassica napus	core promoter element around -30 of transcription start
MtATG12a	TATA-box	TATAA	1079	5	-	Arabidopsis thaliana	core promoter element around -30 of transcription start
MtATG12a	TATA-box	TATA	1080	4	-	Arabidopsis thaliana	core promoter element around -30 of transcription start
MtATG12a	TATA-box	ATTATA	1091	6	+	Brassica napus	core promoter element around -30 of transcription start
MtATG12a	TATA-box	TATAA	1092	5	-	Arabidopsis thaliana	core promoter element around -30 of transcription start
MtATG12a	TATA-box	TATA	1093	4	-	Arabidopsis thaliana	core promoter element around -30 of transcription start
MtATG12a	Unnamed__6	taTAAATATct	69	10	-	Zea mays
MtATG12a	Unnamed__1	GAATTTAATTAA	682	11	+	Glycine max	60K protein binding site
MtATG13a	AT~TATA-box	TATATA	1385	6	-	Arabidopsis thaliana
MtATG13a	Myb-binding site	CAACAG	381	6	+	Nicotiana tabacum
MtATG13a	ABRE4	CACGTA	989	6	+	Zea mays
MtATG13a	ABRE4	CACGTA	1011	6	+	Zea mays
MtATG13a	AE-box	AGAAACAA	967	8	-	Arabidopsis thaliana	part of a module for light response
MtATG13a	ABRE	ACGTG	356	5	-	Arabidopsis thaliana	cis-acting element involved in the abscisic acid responsiveness
MtATG13a	ABRE	ACGTG	989	5	-	Arabidopsis thaliana	cis-acting element involved in the abscisic acid responsiveness
MtATG13a	ABRE	ACGTG	1011	5	-	Arabidopsis thaliana	cis-acting element involved in the abscisic acid responsiveness
MtATG13a	GT1-motif	GGTTAAT	526	7	-	Avena sativa	light responsive element
MtATG13a	GT1-motif	GGTTAA	527	6	-	Arabidopsis thaliana	light responsive element
MtATG13a	ABRE3a	TACGTG	989	6	-	Zea mays
MtATG13a	ABRE3a	TACGTG	1011	6	-	Zea mays
MtATG13a	GARE-motif	TCTGTTG	381	7	-	Brassica oleracea	gibberellin-responsive element
MtATG13a	O2-site	GTTGACGTGA	355	9	-	Zea mays	cis-acting regulatory element involved in zein metabolism regulation
MtATG13a	O2-site	GATGA(C/T)(A/G)TG(A/G)	905	8	-	Zea mays	cis-acting regulatory element involved in zein metabolism regulation
MtATG13a	O2-site	GATGACATGG	1059	10	-	Zea mays	cis-acting regulatory element involved in zein metabolism regulation
MtATG13a	MYC	CATTTG	742	6	+	Arabidopsis thaliana
MtATG13a	TATA-box	TATA	178	4	+	Arabidopsis thaliana	core promoter element around -30 of transcription start
MtATG13a	TATA-box	ATTATA	338	6	+	Brassica napus	core promoter element around -30 of transcription start
MtATG13a	TATA-box	TATAA	339	5	-	Arabidopsis thaliana	core promoter element around -30 of transcription start
MtATG13a	TATA-box	TATA	340	4	+	Arabidopsis thaliana	core promoter element around -30 of transcription start
MtATG13a	TATA-box	TATA	506	4	+	Arabidopsis thaliana	core promoter element around -30 of transcription start
MtATG13a	TATA-box	ATTATA	509	6	+	Brassica napus	core promoter element around -30 of transcription start
MtATG13a	TATA-box	TATAA	510	5	-	Arabidopsis thaliana	core promoter element around -30 of transcription start
MtATG13a	TATA-box	TATA	511	4	+	Arabidopsis thaliana	core promoter element around -30 of transcription start
MtATG13a	TATA-box	TATA	559	4	+	Arabidopsis thaliana	core promoter element around -30 of transcription start
MtATG13a	TATA-box	TATAAAA	644	7	-	Pisum sativum	core promoter element around -30 of transcription start
MtATG13a	TATA-box	TATAAA	645	6	-	Helianthus annuus	core promoter element around -30 of transcription start
MtATG13a	TATA-box	TATAA	646	5	-	Arabidopsis thaliana	core promoter element around -30 of transcription start
MtATG13a	TATA-box	TATA	647	4	+	Arabidopsis thaliana	core promoter element around -30 of transcription start
MtATG13a	TATA-box	ATATAA	817	6	+	Brassica oleracea	core promoter element around -30 of transcription start
MtATG13a	TATA-box	TATA	818	4	-	Arabidopsis thaliana	core promoter element around -30 of transcription start
MtATG13a	TATA-box	TATA	864	4	-	Arabidopsis thaliana	core promoter element around -30 of transcription start
MtATG13a	TATA-box	TATACA	876	6	-	Helianthus annuus	core promoter element around -30 of transcription start
MtATG13a	TATA-box	TATA	878	4	-	Arabidopsis thaliana	core promoter element around -30 of transcription start
MtATG13a	TATA-box	TATA	901	4	-	Arabidopsis thaliana	core promoter element around -30 of transcription start
MtATG13a	TATA-box	TAAAGATT	1224	8	+	Arabidopsis thaliana	core promoter element around -30 of transcription start
MtATG13a	TATA-box	TATTTAAA	1234	8	+	Arabidopsis thaliana	core promoter element around -30 of transcription start
MtATG13a	TATA-box	TATTTAAA	1236	8	-	Arabidopsis thaliana	core promoter element around -30 of transcription start
MtATG13a	TATA-box	TATACA	1383	6	-	Helianthus annuus	core promoter element around -30 of transcription start
MtATG13a	TATA-box	TATATA	1385	6	-	Arabidopsis thaliana	core promoter element around -30 of transcription start
MtATG13a	TATA-box	ATATAA	1386	6	+	Brassica oleracea	core promoter element around -30 of transcription start
MtATG13a	TATA-box	TATA	1387	4	-	Arabidopsis thaliana	core promoter element around -30 of transcription start
MtATG13a	TATA-box	ATATAA	1391	6	+	Brassica oleracea	core promoter element around -30 of transcription start
MtATG13a	TATA-box	TATA	1392	4	-	Arabidopsis thaliana	core promoter element around -30 of transcription start
MtATG13a	P-box	CCTTTTG	259	7	+	Oryza sativa	gibberellin-responsive element
MtATG13a	P-box	CCTTTTG	1150	7	+	Oryza sativa	gibberellin-responsive element
MtATG13a	AT-rich sequence	TAAAATACT	853	9	+	Pisum sativum	element for maximal elicitor-mediated activation (2copies)
MtATG13a	ARE	AAACCA	1316	6	-	Zea mays	cis-acting regulatory element essential for the anaerobic induction
MtATG13a	ARE	AAACCA	1436	6	-	Zea mays	cis-acting regulatory element essential for the anaerobic induction
MtATG13a	TCA-element	CCATCTTTTT	16	9	+	Nicotiana tabacum	cis-acting element involved in salicylic acid responsiveness
MtATG13a	Myb	CAACTG	769	6	+	Arabidopsis thaliana
MtATG13a	Unnamed__4	CTCC	167	4	-	Petroselinum hortense
MtATG13a	TGACG-motif	TGACG	132	5	-	Hordeum vulgare	cis-acting regulatory element involved in the MeJA-responsiveness
MtATG13a	TGACG-motif	TGACG	353	5	-	Hordeum vulgare	cis-acting regulatory element involved in the MeJA-responsiveness
MtATG13a	TGACG-motif	TGACG	358	5	-	Hordeum vulgare	cis-acting regulatory element involved in the MeJA-responsiveness
MtATG13a	GATA-motif	AAGATAAGATT	664	10	+	Arabidopsis thaliana	part of a light responsive element
MtATG13a	MYB-like sequence	TAACCA	1300	6	-	Arabidopsis thaliana
MtATG13a		motif_sequence	100	4	-	organism	short_function
MtATG13a		motif_sequence	142	4	-	organism	short_function
MtATG13a		motif_sequence	199	4	+	organism	short_function
MtATG13a		motif_sequence	598	4	-	organism	short_function
MtATG13a		motif_sequence	712	4	-	organism	short_function
MtATG13a		motif_sequence	725	4	-	organism	short_function
MtATG13a		motif_sequence	739	4	-	organism	short_function
MtATG13a		motif_sequence	772	4	+	organism	short_function
MtATG13a		motif_sequence	1161	4	+	organism	short_function
MtATG13a		motif_sequence	1200	4	+	organism	short_function
MtATG13a		motif_sequence	1430	4	+	organism	short_function
MtATG13a		motif_sequence	1466	4	-	organism	short_function
MtATG13a	MYB	CAACAG	381	6	+	Arabidopsis thaliana
MtATG13a	MYB	TAACCA	1300	6	-	Arabidopsis thaliana
MtATG13a	AAGAA-motif	GAAAGAA	997	7	-	Avena sativa
MtATG13a	AAGAA-motif	GAAAGAA	1001	7	-	Avena sativa
MtATG13a	CAAT-box	CAAAT	64	5	-	Pisum sativum	common cis-acting element in promoter and enhancer regions
MtATG13a	CAAT-box	CAAT	111	4	+	Nicotiana glutinosa
MtATG13a	CAAT-box	CAAT	117	4	+	Nicotiana glutinosa
MtATG13a	CAAT-box	CAAAT	187	5	-	Pisum sativum	common cis-acting element in promoter and enhancer regions
MtATG13a	CAAT-box	CAAAT	249	5	+	Pisum sativum	common cis-acting element in promoter and enhancer regions
MtATG13a	CAAT-box	CAAAT	276	5	-	Pisum sativum	common cis-acting element in promoter and enhancer regions
MtATG13a	CAAT-box	CAAAT	282	5	-	Pisum sativum	common cis-acting element in promoter and enhancer regions
MtATG13a	CAAT-box	CAAT	288	4	-	Nicotiana glutinosa
MtATG13a	CAAT-box	CAAT	308	4	+	Nicotiana glutinosa
MtATG13a	CAAT-box	CAAAT	310	5	-	Pisum sativum	common cis-acting element in promoter and enhancer regions
MtATG13a	CAAT-box	CAAT	344	4	+	Nicotiana glutinosa
MtATG13a	CAAT-box	CAAAT	468	5	+	Pisum sativum	common cis-acting element in promoter and enhancer regions
MtATG13a	CAAT-box	CAAT	524	4	+	Nicotiana glutinosa
MtATG13a	CAAT-box	CAAAT	580	5	+	Pisum sativum	common cis-acting element in promoter and enhancer regions
MtATG13a	CAAT-box	CCAAT	607	5	+	Arabidopsis thaliana	common cis-acting element in promoter and enhancer regions
MtATG13a	CAAT-box	CAAT	608	4	+	Nicotiana glutinosa
MtATG13a	CAAT-box	CAAT	612	4	+	Nicotiana glutinosa
MtATG13a	CAAT-box	CAAT	630	4	+	Nicotiana glutinosa
MtATG13a	CAAT-box	CAAT	672	4	-	Nicotiana glutinosa
MtATG13a	CAAT-box	CCAAT	683	5	+	Arabidopsis thaliana	common cis-acting element in promoter and enhancer regions
MtATG13a	CAAT-box	CAAT	684	4	+	Nicotiana glutinosa
MtATG13a	CAAT-box	CAAT	705	4	+	Nicotiana glutinosa
MtATG13a	CAAT-box	CAAAT	707	5	-	Pisum sativum	common cis-acting element in promoter and enhancer regions
MtATG13a	CAAT-box	CAAAT	733	5	+	Pisum sativum	common cis-acting element in promoter and enhancer regions
MtATG13a	CAAT-box	CAAT	736	4	-	Nicotiana glutinosa
MtATG13a	CAAT-box	CAAAT	743	5	-	Pisum sativum	common cis-acting element in promoter and enhancer regions
MtATG13a	CAAT-box	CAAT	749	4	+	Nicotiana glutinosa
MtATG13a	CAAT-box	CAAAT	781	5	+	Pisum sativum	common cis-acting element in promoter and enhancer regions
MtATG13a	CAAT-box	CAAT	801	4	+	Nicotiana glutinosa
MtATG13a	CAAT-box	CAAT	849	4	+	Nicotiana glutinosa
MtATG13a	CAAT-box	CAAAT	891	5	+	Pisum sativum	common cis-acting element in promoter and enhancer regions
MtATG13a	CAAT-box	CAAT	917	4	+	Nicotiana glutinosa
MtATG13a	CAAT-box	CAAT	985	4	+	Nicotiana glutinosa
MtATG13a	CAAT-box	CCAAT	1029	5	+	Arabidopsis thaliana	common cis-acting element in promoter and enhancer regions
MtATG13a	CAAT-box	CAAT	1030	4	+	Nicotiana glutinosa
MtATG13a	CAAT-box	CAAT	1048	4	-	Nicotiana glutinosa
MtATG13a	CAAT-box	CAAT	1115	4	-	Nicotiana glutinosa
MtATG13a	CAAT-box	CAAAT	1139	5	-	Pisum sativum	common cis-acting element in promoter and enhancer regions
MtATG13a	CAAT-box	CAAT	1172	4	-	Nicotiana glutinosa
MtATG13a	CAAT-box	CAAT	1206	4	-	Nicotiana glutinosa
MtATG13a	CAAT-box	CAAAT	1218	5	-	Pisum sativum	common cis-acting element in promoter and enhancer regions
MtATG13a	CAAT-box	CAAT	1229	4	-	Nicotiana glutinosa
MtATG13a	CAAT-box	CAAT	1253	4	-	Nicotiana glutinosa
MtATG13a	CAAT-box	CAAT	1333	4	-	Nicotiana glutinosa
MtATG13a	CAAT-box	CAAT	1352	4	-	Nicotiana glutinosa
MtATG13a	CAAT-box	CAAT	1359	4	-	Nicotiana glutinosa
MtATG13a	CAAT-box	CAAAT	1412	5	-	Pisum sativum	common cis-acting element in promoter and enhancer regions
MtATG13a	CAAT-box	CAAAT	1419	5	-	Pisum sativum	common cis-acting element in promoter and enhancer regions
MtATG13a	CAAT-box	CAAT	1424	4	-	Nicotiana glutinosa
MtATG13a	CAAT-box	CAAT	1472	4	-	Nicotiana glutinosa
MtATG13a	STRE	AGGGG	1148	5	-	Arabidopsis thaliana
MtATG13a	G-box	CACGTC	356	6	+	Zea mays	cis-acting regulatory element involved in light responsiveness
MtATG13a	G-box	TACGTG	989	6	-	Arabidopsis thaliana	cis-acting regulatory element involved in light responsiveness
MtATG13a	G-box	TACGTG	1011	6	-	Arabidopsis thaliana	cis-acting regulatory element involved in light responsiveness
MtATG13a	MBS	CAACTG	769	6	+	Arabidopsis thaliana	MYB binding site involved in drought-inducibility
MtATG13a	AT-rich element	ATAGAAATCAA	560	10	+	Glycine max	binding site of AT-rich DNA binding protein (ATBP-1)
MtATG13a	Box 4	ATTAAT	1480	6	-	Petroselinum crispum	part of a conserved DNA module involved in light responsiveness
MtATG13a	CGTCA-motif	CGTCA	132	5	+	Hordeum vulgare	cis-acting regulatory element involved in the MeJA-responsiveness
MtATG13a	CGTCA-motif	CGTCA	353	5	+	Hordeum vulgare	cis-acting regulatory element involved in the MeJA-responsiveness
MtATG13a	CGTCA-motif	CGTCA	358	5	+	Hordeum vulgare	cis-acting regulatory element involved in the MeJA-responsiveness
MtATG13a	LAMP-element	CTTTATCA	1221	8	-	Pisum sativum	part of a light responsive element
MtATG13a	as-1	TGACG	132	5	-	Arabidopsis thaliana
MtATG13a	as-1	TGACG	353	5	-	Arabidopsis thaliana
MtATG13a	as-1	TGACG	358	5	-	Arabidopsis thaliana
MtATG13b	WRE3	CCACCT	282	6	+	Pisum sativum
MtATG13b	WRE3	CCACCT	480	6	-	Pisum sativum
MtATG13b	AE-box	AGAAACAA	841	8	-	Arabidopsis thaliana	part of a module for light response
MtATG13b	ABRE	GACACGTGGC	63	9	-	Triticum aestivum	cis-acting element involved in the abscisic acid responsiveness
MtATG13b	ABRE	CACGTG	65	6	+	Arabidopsis thaliana	cis-acting element involved in the abscisic acid responsiveness
MtATG13b	ABRE	ACGTG	66	5	+	Arabidopsis thaliana	cis-acting element involved in the abscisic acid responsiveness
MtATG13b	CARE	CAACTCAC	150	8	+	Oryza sativa
MtATG13b	CARE	CAACTCAC	610	8	-	Oryza sativa
MtATG13b	MYC	CATGTG	320	6	+	Arabidopsis thaliana
MtATG13b	MYC	CATGTG	442	6	-	Arabidopsis thaliana
MtATG13b	MYC	CATTTG	668	6	-	Arabidopsis thaliana
MtATG13b	MYC	CATTTG	865	6	-	Arabidopsis thaliana
MtATG13b	MYC	CATTTG	1312	6	+	Arabidopsis thaliana
MtATG13b	MRE	AACCTAA	404	7	-	Petroselinum crispum	MYB binding site involved in light responsiveness
MtATG13b	ERE	ATTTCATA	463	8	+	Nicotiana glutinos
MtATG13b	TATA-box	TATA	204	4	+	Arabidopsis thaliana	core promoter element around -30 of transcription start
MtATG13b	TATA-box	TATA	287	4	+	Arabidopsis thaliana	core promoter element around -30 of transcription start
MtATG13b	TATA-box	TATA	328	4	+	Arabidopsis thaliana	core promoter element around -30 of transcription start
MtATG13b	TATA-box	TATA	560	4	+	Arabidopsis thaliana	core promoter element around -30 of transcription start
MtATG13b	TATA-box	ATTATA	825	6	+	Brassica napus	core promoter element around -30 of transcription start
MtATG13b	TATA-box	TATAA	826	5	-	Arabidopsis thaliana	core promoter element around -30 of transcription start
MtATG13b	TATA-box	TATA	827	4	-	Arabidopsis thaliana	core promoter element around -30 of transcription start
MtATG13b	TATA-box	TATA	902	4	-	Arabidopsis thaliana	core promoter element around -30 of transcription start
MtATG13b	TATA-box	ATATAT	1078	6	-	Brassica napus	core promoter element around -30 of transcription start
MtATG13b	TATA-box	TATA	1079	4	-	Arabidopsis thaliana	core promoter element around -30 of transcription start
MtATG13b	TATA-box	TACAAAA	1083	7	-	Oryza sativa	core promoter element around -30 of transcription start
MtATG13b	TATA-box	ATTATA	1111	6	+	Brassica napus	core promoter element around -30 of transcription start
MtATG13b	TATA-box	TATAA	1112	5	-	Arabidopsis thaliana	core promoter element around -30 of transcription start
MtATG13b	TATA-box	TATA	1113	4	-	Arabidopsis thaliana	core promoter element around -30 of transcription start
MtATG13b	TATA-box	TATA	1193	4	-	Arabidopsis thaliana	core promoter element around -30 of transcription start
MtATG13b	TATA-box	ccTATAAAaa	1205	9	+	Arabidopsis thaliana	core promoter element around -30 of transcription start
MtATG13b	TATA-box	TATAA	1206	5	-	Arabidopsis thaliana	core promoter element around -30 of transcription start
MtATG13b	TATA-box	TATA	1207	4	-	Arabidopsis thaliana	core promoter element around -30 of transcription start
MtATG13b	TATA-box	TACAAAA	1349	7	-	Oryza sativa	core promoter element around -30 of transcription start
MtATG13b	Unnamed__1	GCCACGTGGC	63	9	+	Petunia sp.
MtATG13b	Unnamed__1	CGTGG	64	5	-	Zea mays
MtATG13b	Unnamed__1	CGTGG	977	5	-	Zea mays
MtATG13b	G-Box	CACGTG	65	6	+	Pisum sativum	cis-acting regulatory element involved in light responsiveness
MtATG13b	P-box	CCTTTTG	106	7	-	Oryza sativa	gibberellin-responsive element
MtATG13b	ARE	AAACCA	356	6	+	Zea mays	cis-acting regulatory element essential for the anaerobic induction
MtATG13b	TCCC-motif	TCTCCCT	530	7	-	Spinacia oleracea	part of a light responsive element
MtATG13b	Unnamed__4	CTCC	518	4	-	Petroselinum hortense
MtATG13b	Unnamed__4	CTCC	532	4	-	Petroselinum hortense
MtATG13b	Unnamed__4	CTCC	705	4	+	Petroselinum hortense
MtATG13b	Unnamed__4	CTCC	847	4	+	Petroselinum hortense
MtATG13b	Unnamed__4	CTCC	862	4	+	Petroselinum hortense
MtATG13b	Unnamed__4	CTCC	975	4	+	Petroselinum hortense
MtATG13b	Unnamed__4	CTCC	1320	4	+	Petroselinum hortense
MtATG13b	GATA-motif	AAGATAAGATT	1326	10	-	Arabidopsis thaliana	part of a light responsive element
MtATG13b	TGA-element	AACGAC	1279	6	+	Brassica oleracea	auxin-responsive element
MtATG13b	MYB-like sequence	TAACCA	1468	6	+	Arabidopsis thaliana
MtATG13b	chs-CMA2a	TCACTTGA	990	8	-	Petroselinum crispum	part of a light responsive element
MtATG13b	TGACG-motif	TGACG	988	5	-	Hordeum vulgare	cis-acting regulatory element involved in the MeJA-responsiveness
MtATG13b	MYB	CAACCA	279	6	+	Arabidopsis thaliana
MtATG13b	MYB	CAACCA	293	6	+	Arabidopsis thaliana
MtATG13b	MYB	CAACCA	483	6	-	Arabidopsis thaliana
MtATG13b	MYB	CAACCA	776	6	+	Arabidopsis thaliana
MtATG13b	MYB	TAACCA	1468	6	+	Arabidopsis thaliana
MtATG13b		motif_sequence	230	4	+	organism	short_function
MtATG13b		motif_sequence	256	4	-	organism	short_function
MtATG13b		motif_sequence	336	4	+	organism	short_function
MtATG13b		motif_sequence	426	4	-	organism	short_function
MtATG13b		motif_sequence	506	4	+	organism	short_function
MtATG13b		motif_sequence	532	4	-	organism	short_function
MtATG13b		motif_sequence	604	4	+	organism	short_function
MtATG13b		motif_sequence	697	4	-	organism	short_function
MtATG13b		motif_sequence	860	4	+	organism	short_function
MtATG13b		motif_sequence	894	4	+	organism	short_function
MtATG13b		motif_sequence	1342	4	-	organism	short_function
MtATG13b		motif_sequence	1482	4	-	organism	short_function
MtATG13b		motif_sequence	1492	4	-	organism	short_function
MtATG13b	AAGAA-motif	GAAAGAA	1231	7	-	Avena sativa
MtATG13b	G-box	ACACGTG(G/t)CACC	60	10.5	-	Lycopersicon esculentum	cis-acting regulatory element involved in light responsiveness
MtATG13b	G-box	CACGTG	65	6	+	Arabidopsis thaliana	cis-acting regulatory element involved in light responsiveness
MtATG13b	STRE	AGGGG	10	5	-	Arabidopsis thaliana
MtATG13b	STRE	AGGGG	73	5	-	Arabidopsis thaliana
MtATG13b	CAAT-box	CAAT	97	4	-	Nicotiana glutinosa
MtATG13b	CAAT-box	CAAT	416	4	-	Nicotiana glutinosa
MtATG13b	CAAT-box	CAAAT	668	5	+	Pisum sativum	common cis-acting element in promoter and enhancer regions
MtATG13b	CAAT-box	CAAT	769	4	+	Nicotiana glutinosa
MtATG13b	CAAT-box	CAAAT	798	5	-	Pisum sativum	common cis-acting element in promoter and enhancer regions
MtATG13b	CAAT-box	CAAT	818	4	+	Nicotiana glutinosa
MtATG13b	CAAT-box	CAAAT	865	5	+	Pisum sativum	common cis-acting element in promoter and enhancer regions
MtATG13b	CAAT-box	CAAAT	931	5	-	Pisum sativum	common cis-acting element in promoter and enhancer regions
MtATG13b	CAAT-box	CAAT	943	4	+	Nicotiana glutinosa
MtATG13b	CAAT-box	CAAAT	961	5	-	Pisum sativum	common cis-acting element in promoter and enhancer regions
MtATG13b	CAAT-box	CAAT	1120	4	-	Nicotiana glutinosa
MtATG13b	CAAT-box	CAAT	1142	4	-	Nicotiana glutinosa
MtATG13b	CAAT-box	CAAT	1159	4	-	Nicotiana glutinosa
MtATG13b	CAAT-box	CAAT	1237	4	+	Nicotiana glutinosa
MtATG13b	CAAT-box	CCAAT	1271	5	+	Arabidopsis thaliana	common cis-acting element in promoter and enhancer regions
MtATG13b	CAAT-box	CAAT	1272	4	+	Nicotiana glutinosa
MtATG13b	CAAT-box	CCAAT	1284	5	+	Arabidopsis thaliana	common cis-acting element in promoter and enhancer regions
MtATG13b	CAAT-box	CAAT	1285	4	+	Nicotiana glutinosa
MtATG13b	CAAT-box	CAAAT	1313	5	-	Pisum sativum	common cis-acting element in promoter and enhancer regions
MtATG13b	CAAT-box	CAAAT	1324	5	+	Pisum sativum	common cis-acting element in promoter and enhancer regions
MtATG13b	CAAT-box	CCAAT	1419	5	-	Arabidopsis thaliana	common cis-acting element in promoter and enhancer regions
MtATG13b	CAAT-box	CAAAT	1442	5	+	Pisum sativum	common cis-acting element in promoter and enhancer regions
MtATG13b	Box 4	ATTAAT	915	6	-	Petroselinum crispum	part of a conserved DNA module involved in light responsiveness
MtATG13b	Box 4	ATTAAT	919	6	-	Petroselinum crispum	part of a conserved DNA module involved in light responsiveness
MtATG13b	Box 4	ATTAAT	945	6	-	Petroselinum crispum	part of a conserved DNA module involved in light responsiveness
MtATG13b	W box	TTGACC	617	6	-	Arabidopsis thaliana
MtATG13b	CGTCA-motif	CGTCA	988	5	+	Hordeum vulgare	cis-acting regulatory element involved in the MeJA-responsiveness
MtATG13b	as-1	TGACG	988	5	-	Arabidopsis thaliana
MtATG13c	MYC	CATTTG	253	6	-	Arabidopsis thaliana
MtATG13c	MYC	CATGTG	810	6	+	Arabidopsis thaliana
MtATG13c	MYC	CAATTG	851	6	-	Arabidopsis thaliana
MtATG13c	MYC	CATTTG	948	6	-	Arabidopsis thaliana
MtATG13c	MYC	CATTTG	1350	6	+	Arabidopsis thaliana
MtATG13c	G-box	CACGAC	1283	6	-	Zea mays	cis-acting regulatory element involved in light responsiveness
MtATG13c	CAAT-box	CAAAT	16	5	+	Pisum sativum	common cis-acting element in promoter and enhancer regions
MtATG13c	CAAT-box	CAAT	40	4	+	Nicotiana glutinosa
MtATG13c	CAAT-box	CAAT	87	4	-	Nicotiana glutinosa
MtATG13c	CAAT-box	CAAAT	110	5	-	Pisum sativum	common cis-acting element in promoter and enhancer regions
MtATG13c	CAAT-box	CAAAT	154	5	-	Pisum sativum	common cis-acting element in promoter and enhancer regions
MtATG13c	CAAT-box	CAAT	159	4	-	Nicotiana glutinosa
MtATG13c	CAAT-box	CAAAT	186	5	-	Pisum sativum	common cis-acting element in promoter and enhancer regions
MtATG13c	CAAT-box	CAAT	191	4	-	Nicotiana glutinosa
MtATG13c	CAAT-box	CAAT	244	4	+	Nicotiana glutinosa
MtATG13c	CAAT-box	CAAAT	253	5	+	Pisum sativum	common cis-acting element in promoter and enhancer regions
MtATG13c	CAAT-box	CAAT	388	4	+	Nicotiana glutinosa
MtATG13c	CAAT-box	CAAT	509	4	+	Nicotiana glutinosa
MtATG13c	CAAT-box	CAAAT	572	5	-	Pisum sativum	common cis-acting element in promoter and enhancer regions
MtATG13c	CAAT-box	CAAAT	651	5	-	Pisum sativum	common cis-acting element in promoter and enhancer regions
MtATG13c	CAAT-box	CAAAT	684	5	-	Pisum sativum	common cis-acting element in promoter and enhancer regions
MtATG13c	CAAT-box	CAAT	707	4	-	Nicotiana glutinosa
MtATG13c	CAAT-box	CAAT	731	4	+	Nicotiana glutinosa
MtATG13c	CAAT-box	CAAT	735	4	+	Nicotiana glutinosa
MtATG13c	CAAT-box	CAAAT	770	5	+	Pisum sativum	common cis-acting element in promoter and enhancer regions
MtATG13c	CAAT-box	CCAAT	850	5	+	Arabidopsis thaliana	common cis-acting element in promoter and enhancer regions
MtATG13c	CAAT-box	CAAT	851	4	+	Nicotiana glutinosa
MtATG13c	CAAT-box	CAAT	853	4	-	Nicotiana glutinosa
MtATG13c	CAAT-box	CAAT	871	4	-	Nicotiana glutinosa
MtATG13c	CAAT-box	CAAT	875	4	-	Nicotiana glutinosa
MtATG13c	CAAT-box	CAAAT	887	5	+	Pisum sativum	common cis-acting element in promoter and enhancer regions
MtATG13c	CAAT-box	CAAAT	948	5	+	Pisum sativum	common cis-acting element in promoter and enhancer regions
MtATG13c	CAAT-box	CAAAT	963	5	-	Pisum sativum	common cis-acting element in promoter and enhancer regions
MtATG13c	CAAT-box	CAAAT	981	5	+	Pisum sativum	common cis-acting element in promoter and enhancer regions
MtATG13c	CAAT-box	CAAAT	1011	5	+	Pisum sativum	common cis-acting element in promoter and enhancer regions
MtATG13c	CAAT-box	CAAAT	1107	5	+	Pisum sativum	common cis-acting element in promoter and enhancer regions
MtATG13c	CAAT-box	CAAT	1182	4	+	Nicotiana glutinosa
MtATG13c	CAAT-box	CAAAT	1194	5	+	Pisum sativum	common cis-acting element in promoter and enhancer regions
MtATG13c	CAAT-box	CAAT	1205	4	-	Nicotiana glutinosa
MtATG13c	CAAT-box	CAAT	1217	4	+	Nicotiana glutinosa
MtATG13c	CAAT-box	CAAT	1225	4	+	Nicotiana glutinosa
MtATG13c	CAAT-box	CAAT	1255	4	+	Nicotiana glutinosa
MtATG13c	CAAT-box	CAAT	1297	4	-	Nicotiana glutinosa
MtATG13c	CAAT-box	CAAAT	1351	5	-	Pisum sativum	common cis-acting element in promoter and enhancer regions
MtATG13c	CAAT-box	CAAT	1412	4	+	Nicotiana glutinosa
MtATG13c	CAAT-box	CAAT	1420	4	-	Nicotiana glutinosa
MtATG13c	MRE	AACCTAA	29	7	-	Petroselinum crispum	MYB binding site involved in light responsiveness
MtATG13c	MRE	AACCTAA	95	7	+	Petroselinum crispum	MYB binding site involved in light responsiveness
MtATG13c	MRE	AACCTAA	364	7	+	Petroselinum crispum	MYB binding site involved in light responsiveness
MtATG13c	Box 4	ATTAAT	42	6	+	Petroselinum crispum	part of a conserved DNA module involved in light responsiveness
MtATG13c	Box 4	ATTAAT	83	6	+	Petroselinum crispum	part of a conserved DNA module involved in light responsiveness
MtATG13c	Box 4	ATTAAT	1227	6	-	Petroselinum crispum	part of a conserved DNA module involved in light responsiveness
MtATG13c	ERE	ATTTTAAA	431	8	-	Nicotiana glutinos
MtATG13c	TATA-box	ATATAA	9	6	+	Brassica oleracea	core promoter element around -30 of transcription start
MtATG13c	TATA-box	TATA	10	4	+	Arabidopsis thaliana	core promoter element around -30 of transcription start
MtATG13c	TATA-box	TATAAA	59	6	-	Helianthus annuus	core promoter element around -30 of transcription start
MtATG13c	TATA-box	TATAA	60	5	-	Arabidopsis thaliana	core promoter element around -30 of transcription start
MtATG13c	TATA-box	TATA	61	4	+	Arabidopsis thaliana	core promoter element around -30 of transcription start
MtATG13c	TATA-box	TATAA	116	5	-	Arabidopsis thaliana	core promoter element around -30 of transcription start
MtATG13c	TATA-box	TATA	117	4	+	Arabidopsis thaliana	core promoter element around -30 of transcription start
MtATG13c	TATA-box	TATAA	169	5	-	Arabidopsis thaliana	core promoter element around -30 of transcription start
MtATG13c	TATA-box	TATA	170	4	+	Arabidopsis thaliana	core promoter element around -30 of transcription start
MtATG13c	TATA-box	taTATAAAtc	370	9	-	Arabidopsis thaliana	core promoter element around -30 of transcription start
MtATG13c	TATA-box	TATAAAT	371	7	-	Brassica juncea	core promoter element around -30 of transcription start
MtATG13c	TATA-box	TATAAA	372	6	-	Helianthus annuus	core promoter element around -30 of transcription start
MtATG13c	TATA-box	TATATAA	373	7	-	Arabidopsis thaliana	core promoter element around -30 of transcription start
MtATG13c	TATA-box	TATATA	374	6	+	Arabidopsis thaliana	core promoter element around -30 of transcription start
MtATG13c	TATA-box	TATA	376	4	+	Arabidopsis thaliana	core promoter element around -30 of transcription start
MtATG13c	TATA-box	TATTTAAA	429	8	+	Arabidopsis thaliana	core promoter element around -30 of transcription start
MtATG13c	TATA-box	TATTTAAA	457	8	+	Arabidopsis thaliana	core promoter element around -30 of transcription start
MtATG13c	TATA-box	ATATAT	632	6	+	Brassica napus	core promoter element around -30 of transcription start
MtATG13c	TATA-box	TATATA	633	6	+	Arabidopsis thaliana	core promoter element around -30 of transcription start
MtATG13c	TATA-box	TATA	635	4	+	Arabidopsis thaliana	core promoter element around -30 of transcription start
MtATG13c	TATA-box	ATATAA	667	6	+	Brassica oleracea	core promoter element around -30 of transcription start
MtATG13c	TATA-box	TATA	668	4	+	Arabidopsis thaliana	core promoter element around -30 of transcription start
MtATG13c	TATA-box	ATTATA	1018	6	+	Brassica napus	core promoter element around -30 of transcription start
MtATG13c	TATA-box	TATAA	1019	5	-	Arabidopsis thaliana	core promoter element around -30 of transcription start
MtATG13c	TATA-box	TATA	1020	4	-	Arabidopsis thaliana	core promoter element around -30 of transcription start
MtATG13c	TATA-box	TATA	1202	4	-	Arabidopsis thaliana	core promoter element around -30 of transcription start
MtATG13c	TATA-box	TACATAAA	1489	8	+	Oryza sativa	core promoter element around -30 of transcription start
MtATG13c	Unnamed__4	CTCC	134	4	-	Petroselinum hortense
MtATG13c	Unnamed__4	CTCC	223	4	-	Petroselinum hortense
MtATG13c	Unnamed__4	CTCC	289	4	+	Petroselinum hortense
MtATG13c	Unnamed__4	CTCC	860	4	-	Petroselinum hortense
MtATG13c	Myb-binding site	CAACAG	307	6	-	Nicotiana tabacum
MtATG13c	Myb-binding site	CAACAG	1472	6	-	Nicotiana tabacum
MtATG13c	ARE	AAACCA	56	6	-	Zea mays	cis-acting regulatory element essential for the anaerobic induction
MtATG13c	AT~TATA-box	TATATAAA	372	8	-	Arabidopsis thaliana
MtATG13c	AT~TATA-box	TATATA	374	6	+	Arabidopsis thaliana
MtATG13c	AT~TATA-box	TATATA	633	6	+	Arabidopsis thaliana
MtATG13c	Myb	TAACTG	304	6	+	Arabidopsis thaliana
MtATG13c	AE-box	AGAAACAA	1438	8	-	Arabidopsis thaliana	part of a module for light response
MtATG13c		motif_sequence	238	4	-	organism	short_function
MtATG13c		motif_sequence	297	4	-	organism	short_function
MtATG13c		motif_sequence	628	4	-	organism	short_function
MtATG13c		motif_sequence	1071	4	+	organism	short_function
MtATG13c	MYB	CAACAG	307	6	-	Arabidopsis thaliana
MtATG13c	MYB	CAACCA	485	6	-	Arabidopsis thaliana
MtATG13c	MYB	CAACAG	1472	6	-	Arabidopsis thaliana
MtATG13c	GATA-motif	AAGGATAAGG	1301	9	-	Solanum tuberosum	part of a light responsive element
MtATG13c	GT1-motif	GGTTAA	819	6	+	Arabidopsis thaliana	light responsive element
MtATG16a	O2-site	GTTGACGTGA	824	9	+	Zea mays	cis-acting regulatory element involved in zein metabolism regulation
MtATG16a	MYC	CATTTG	1100	6	-	Arabidopsis thaliana
MtATG16a	MYC	CATGTG	1145	6	+	Arabidopsis thaliana
MtATG16a	Unnamed__6	taTAAATATct	883	10	+	Zea mays
MtATG16a	TATA-box	ATATAA	34	6	+	Brassica oleracea	core promoter element around -30 of transcription start
MtATG16a	TATA-box	TATA	35	4	+	Arabidopsis thaliana	core promoter element around -30 of transcription start
MtATG16a	TATA-box	taTATAAAtc	156	9	-	Arabidopsis thaliana	core promoter element around -30 of transcription start
MtATG16a	TATA-box	TATAAAA	159	7	-	Pisum sativum	core promoter element around -30 of transcription start
MtATG16a	TATA-box	TATAAA	160	6	-	Helianthus annuus	core promoter element around -30 of transcription start
MtATG16a	TATA-box	TATAA	161	5	-	Arabidopsis thaliana	core promoter element around -30 of transcription start
MtATG16a	TATA-box	TATA	162	4	+	Arabidopsis thaliana	core promoter element around -30 of transcription start
MtATG16a	TATA-box	ATATAT	182	6	+	Brassica napus	core promoter element around -30 of transcription start
MtATG16a	TATA-box	TATATA	183	6	+	Arabidopsis thaliana	core promoter element around -30 of transcription start
MtATG16a	TATA-box	ATATAT	184	6	+	Brassica napus	core promoter element around -30 of transcription start
MtATG16a	TATA-box	TATATA	185	6	+	Arabidopsis thaliana	core promoter element around -30 of transcription start
MtATG16a	TATA-box	TATA	187	4	+	Arabidopsis thaliana	core promoter element around -30 of transcription start
MtATG16a	TATA-box	ATTATA	211	6	+	Brassica napus	core promoter element around -30 of transcription start
MtATG16a	TATA-box	TATAA	212	5	-	Arabidopsis thaliana	core promoter element around -30 of transcription start
MtATG16a	TATA-box	TATA	213	4	+	Arabidopsis thaliana	core promoter element around -30 of transcription start
MtATG16a	TATA-box	taTATAAAtc	242	9	-	Arabidopsis thaliana	core promoter element around -30 of transcription start
MtATG16a	TATA-box	TATAAAT	243	7	-	Brassica juncea	core promoter element around -30 of transcription start
MtATG16a	TATA-box	TATAAA	244	6	-	Helianthus annuus	core promoter element around -30 of transcription start
MtATG16a	TATA-box	TATATAA	245	7	-	Arabidopsis thaliana	core promoter element around -30 of transcription start
MtATG16a	TATA-box	TATATA	246	6	+	Arabidopsis thaliana	core promoter element around -30 of transcription start
MtATG16a	TATA-box	TATA	248	4	+	Arabidopsis thaliana	core promoter element around -30 of transcription start
MtATG16a	TATA-box	TATAAAT	299	7	-	Brassica juncea	core promoter element around -30 of transcription start
MtATG16a	TATA-box	TATAAA	300	6	-	Helianthus annuus	core promoter element around -30 of transcription start
MtATG16a	TATA-box	TATAA	301	5	-	Arabidopsis thaliana	core promoter element around -30 of transcription start
MtATG16a	TATA-box	TATA	302	4	+	Arabidopsis thaliana	core promoter element around -30 of transcription start
MtATG16a	TATA-box	TATAA	348	5	-	Arabidopsis thaliana	core promoter element around -30 of transcription start
MtATG16a	TATA-box	TATA	349	4	+	Arabidopsis thaliana	core promoter element around -30 of transcription start
MtATG16a	TATA-box	ATATAA	458	6	+	Brassica oleracea	core promoter element around -30 of transcription start
MtATG16a	TATA-box	TATA	459	4	+	Arabidopsis thaliana	core promoter element around -30 of transcription start
MtATG16a	TATA-box	TATA	467	4	+	Arabidopsis thaliana	core promoter element around -30 of transcription start
MtATG16a	TATA-box	TATA	538	4	+	Arabidopsis thaliana	core promoter element around -30 of transcription start
MtATG16a	TATA-box	ATTATA	543	6	+	Brassica napus	core promoter element around -30 of transcription start
MtATG16a	TATA-box	TATAA	544	5	-	Arabidopsis thaliana	core promoter element around -30 of transcription start
MtATG16a	TATA-box	TATA	545	4	+	Arabidopsis thaliana	core promoter element around -30 of transcription start
MtATG16a	TATA-box	TATA	618	4	+	Arabidopsis thaliana	core promoter element around -30 of transcription start
MtATG16a	TATA-box	ATATAA	664	6	+	Brassica oleracea	core promoter element around -30 of transcription start
MtATG16a	TATA-box	TATA	665	4	+	Arabidopsis thaliana	core promoter element around -30 of transcription start
MtATG16a	TATA-box	TATA	720	4	+	Arabidopsis thaliana	core promoter element around -30 of transcription start
MtATG16a	TATA-box	ccTATAAAaa	724	9	-	Arabidopsis thaliana	core promoter element around -30 of transcription start
MtATG16a	TATA-box	TATAAAA	725	7	-	Pisum sativum	core promoter element around -30 of transcription start
MtATG16a	TATA-box	TATAAA	726	6	-	Helianthus annuus	core promoter element around -30 of transcription start
MtATG16a	TATA-box	TATAA	727	5	-	Arabidopsis thaliana	core promoter element around -30 of transcription start
MtATG16a	TATA-box	TATA	728	4	+	Arabidopsis thaliana	core promoter element around -30 of transcription start
MtATG16a	TATA-box	TATAAAA	859	7	-	Pisum sativum	core promoter element around -30 of transcription start
MtATG16a	TATA-box	TATAAA	860	6	-	Helianthus annuus	core promoter element around -30 of transcription start
MtATG16a	TATA-box	TATAA	861	5	-	Arabidopsis thaliana	core promoter element around -30 of transcription start
MtATG16a	TATA-box	TATA	862	4	-	Arabidopsis thaliana	core promoter element around -30 of transcription start
MtATG16a	TATA-box	ATATAT	945	6	-	Brassica napus	core promoter element around -30 of transcription start
MtATG16a	TATA-box	TATA	946	4	-	Arabidopsis thaliana	core promoter element around -30 of transcription start
MtATG16a	TATA-box	ATATAA	1111	6	+	Brassica oleracea	core promoter element around -30 of transcription start
MtATG16a	TATA-box	TATA	1112	4	-	Arabidopsis thaliana	core promoter element around -30 of transcription start
MtATG16a	TATA-box	TAAAGATT	1398	8	-	Arabidopsis thaliana	core promoter element around -30 of transcription start
MtATG16a	Unnamed__1	GAATTTAATTAA	416	11	-	Glycine max	60K protein binding site
MtATG16a	AT~TATA-box	TATATA	183	6	+	Arabidopsis thaliana
MtATG16a	AT~TATA-box	TATATA	185	6	+	Arabidopsis thaliana
MtATG16a	AT~TATA-box	TATATAAA	244	8	-	Arabidopsis thaliana
MtATG16a	AT~TATA-box	TATATA	246	6	+	Arabidopsis thaliana
MtATG16a	Myb-binding site	CAACAG	319	6	-	Nicotiana tabacum
MtATG16a	ABRE	ACGTG	828	5	+	Arabidopsis thaliana	cis-acting element involved in the abscisic acid responsiveness
MtATG16a	ABRE	ACGTG	1204	5	+	Arabidopsis thaliana	cis-acting element involved in the abscisic acid responsiveness
MtATG16a	GT1-motif	GGTTAA	738	6	-	Arabidopsis thaliana	light responsive element
MtATG16a	Gap-box	CAAATGAA(A/G)A	1100	9.5	+	Arabidopsis thaliana	part of a light responsive element
MtATG16a	AT-rich element	ATAGAAATCAA	154	10	-	Glycine max	binding site of AT-rich DNA binding protein (ATBP-1)
MtATG16a	W box	TTGACC	97	6	+	Arabidopsis thaliana
MtATG16a	W box	TTGACC	509	6	-	Arabidopsis thaliana
MtATG16a	W box	TTGACC	680	6	+	Arabidopsis thaliana
MtATG16a	W box	TTGACC	1318	6	-	Arabidopsis thaliana
MtATG16a	W box	TTGACC	1374	6	-	Arabidopsis thaliana
MtATG16a	Box 4	ATTAAT	477	6	+	Petroselinum crispum	part of a conserved DNA module involved in light responsiveness
MtATG16a	STRE	AGGGG	392	5	+	Arabidopsis thaliana
MtATG16a	CAAT-box	CAAT	153	4	-	Nicotiana glutinosa
MtATG16a	CAAT-box	CAAT	200	4	+	Nicotiana glutinosa
MtATG16a	CAAT-box	CAAAT	208	5	+	Pisum sativum	common cis-acting element in promoter and enhancer regions
MtATG16a	CAAT-box	CAAAT	307	5	+	Pisum sativum	common cis-acting element in promoter and enhancer regions
MtATG16a	CAAT-box	CAAT	494	4	+	Nicotiana glutinosa
MtATG16a	CAAT-box	CAAT	528	4	-	Nicotiana glutinosa
MtATG16a	CAAT-box	CAAAT	678	5	-	Pisum sativum	common cis-acting element in promoter and enhancer regions
MtATG16a	CAAT-box	CAAT	694	4	-	Nicotiana glutinosa
MtATG16a	CAAT-box	CAAT	819	4	+	Nicotiana glutinosa
MtATG16a	CAAT-box	CAAT	934	4	-	Nicotiana glutinosa
MtATG16a	CAAT-box	CAAT	986	4	-	Nicotiana glutinosa
MtATG16a	CAAT-box	CAAAT	1043	5	+	Pisum sativum	common cis-acting element in promoter and enhancer regions
MtATG16a	CAAT-box	CAAAT	1093	5	+	Pisum sativum	common cis-acting element in promoter and enhancer regions
MtATG16a	CAAT-box	CAAAT	1100	5	+	Pisum sativum	common cis-acting element in promoter and enhancer regions
MtATG16a	CAAT-box	CAAT	1124	4	-	Nicotiana glutinosa
MtATG16a	CAAT-box	CAAT	1211	4	-	Nicotiana glutinosa
MtATG16a	CAAT-box	CAAAT	1224	5	+	Pisum sativum	common cis-acting element in promoter and enhancer regions
MtATG16a	CAAT-box	CAAT	1298	4	-	Nicotiana glutinosa
MtATG16a	CAAT-box	CAAAT	1345	5	+	Pisum sativum	common cis-acting element in promoter and enhancer regions
MtATG16a	CAAT-box	CAAT	1377	4	+	Nicotiana glutinosa
MtATG16a	CAAT-box	CAAT	1397	4	+	Nicotiana glutinosa
MtATG16a	CAAT-box	CAAT	1450	4	+	Nicotiana glutinosa
MtATG16a	CAAT-box	CAAAT	1465	5	-	Pisum sativum	common cis-acting element in promoter and enhancer regions
MtATG16a	CAAT-box	CCAAT	1481	5	-	Arabidopsis thaliana	common cis-acting element in promoter and enhancer regions
MtATG16a	CAAT-box	CCAAT	1486	5	-	Arabidopsis thaliana	common cis-acting element in promoter and enhancer regions
MtATG16a	G-box	CACGTC	827	6	-	Zea mays	cis-acting regulatory element involved in light responsiveness
MtATG16a	G-box	CACGTC	1203	6	-	Zea mays	cis-acting regulatory element involved in light responsiveness
MtATG16a	as-1	TGACG	826	5	+	Arabidopsis thaliana
MtATG16a	as-1	TGACG	1202	5	+	Arabidopsis thaliana
MtATG16a	CGTCA-motif	CGTCA	826	5	-	Hordeum vulgare	cis-acting regulatory element involved in the MeJA-responsiveness
MtATG16a	CGTCA-motif	CGTCA	1202	5	-	Hordeum vulgare	cis-acting regulatory element involved in the MeJA-responsiveness
MtATG16a	ARE	AAACCA	43	6	-	Zea mays	cis-acting regulatory element essential for the anaerobic induction
MtATG16a	ARE	AAACCA	514	6	+	Zea mays	cis-acting regulatory element essential for the anaerobic induction
MtATG16a	ARE	AAACCA	1488	6	-	Zea mays	cis-acting regulatory element essential for the anaerobic induction
MtATG16a	Myb	TAACTG	280	6	-	Arabidopsis thaliana
MtATG16a	Myb	TAACTG	1020	6	+	Arabidopsis thaliana
MtATG16a	Myb	TAACTG	1164	6	-	Arabidopsis thaliana
MtATG16a	Unnamed__4	CTCC	326	4	-	Petroselinum hortense
MtATG16a	Unnamed__4	CTCC	755	4	+	Petroselinum hortense
MtATG16a	Unnamed__4	CTCC	789	4	+	Petroselinum hortense
MtATG16a	Unnamed__4	CTCC	1086	4	-	Petroselinum hortense
MtATG16a	Unnamed__4	CTCC	1184	4	-	Petroselinum hortense
MtATG16a	TGACG-motif	TGACG	826	5	+	Hordeum vulgare	cis-acting regulatory element involved in the MeJA-responsiveness
MtATG16a	TGACG-motif	TGACG	1202	5	+	Hordeum vulgare	cis-acting regulatory element involved in the MeJA-responsiveness
MtATG16a	MYB-like sequence	TAACCA	1029	6	+	Arabidopsis thaliana
MtATG16a	MYB	CAACAG	319	6	-	Arabidopsis thaliana
MtATG16a	MYB	TAACCA	1029	6	+	Arabidopsis thaliana
MtATG16a		motif_sequence	91	4	+	organism	short_function
MtATG16a		motif_sequence	144	4	-	organism	short_function
MtATG16a		motif_sequence	1049	4	+	organism	short_function
MtATG16b	AT-rich element	ATAGAAATCAA	1101	10	+	Glycine max	binding site of AT-rich DNA binding protein (ATBP-1)
MtATG16b	AT-rich element	ATAGAAATCAA	1214	10	-	Glycine max	binding site of AT-rich DNA binding protein (ATBP-1)
MtATG16b	Box 4	ATTAAT	214	6	+	Petroselinum crispum	part of a conserved DNA module involved in light responsiveness
MtATG16b	G-box	CACGAC	683	6	-	Zea mays	cis-acting regulatory element involved in light responsiveness
MtATG16b	CAAT-box	CAAAT	45	5	-	Pisum sativum	common cis-acting element in promoter and enhancer regions
MtATG16b	CAAT-box	CCAAT	57	5	+	Arabidopsis thaliana	common cis-acting element in promoter and enhancer regions
MtATG16b	CAAT-box	CAAT	58	4	+	Nicotiana glutinosa
MtATG16b	CAAT-box	CAAAT	118	5	+	Pisum sativum	common cis-acting element in promoter and enhancer regions
MtATG16b	CAAT-box	CAAT	199	4	-	Nicotiana glutinosa
MtATG16b	CAAT-box	CAAAT	223	5	-	Pisum sativum	common cis-acting element in promoter and enhancer regions
MtATG16b	CAAT-box	CCAAT	238	5	+	Arabidopsis thaliana	common cis-acting element in promoter and enhancer regions
MtATG16b	CAAT-box	CAAT	239	4	+	Nicotiana glutinosa
MtATG16b	CAAT-box	CAAT	273	4	-	Nicotiana glutinosa
MtATG16b	CAAT-box	CAAAT	316	5	+	Pisum sativum	common cis-acting element in promoter and enhancer regions
MtATG16b	CAAT-box	CAAAT	392	5	+	Pisum sativum	common cis-acting element in promoter and enhancer regions
MtATG16b	CAAT-box	CAAT	395	4	-	Nicotiana glutinosa
MtATG16b	CAAT-box	CCAAT	447	5	+	Arabidopsis thaliana	common cis-acting element in promoter and enhancer regions
MtATG16b	CAAT-box	CAAT	448	4	+	Nicotiana glutinosa
MtATG16b	CAAT-box	CAAAT	482	5	-	Pisum sativum	common cis-acting element in promoter and enhancer regions
MtATG16b	CAAT-box	CAAT	506	4	+	Nicotiana glutinosa
MtATG16b	CAAT-box	CAAAT	522	5	-	Pisum sativum	common cis-acting element in promoter and enhancer regions
MtATG16b	CAAT-box	CAAT	532	4	+	Nicotiana glutinosa
MtATG16b	CAAT-box	CAAT	556	4	+	Nicotiana glutinosa
MtATG16b	CAAT-box	CAAT	595	4	-	Nicotiana glutinosa
MtATG16b	CAAT-box	CAAT	632	4	+	Nicotiana glutinosa
MtATG16b	CAAT-box	CAAAT	664	5	-	Pisum sativum	common cis-acting element in promoter and enhancer regions
MtATG16b	CAAT-box	CAAT	757	4	+	Nicotiana glutinosa
MtATG16b	CAAT-box	CAAAT	765	5	+	Pisum sativum	common cis-acting element in promoter and enhancer regions
MtATG16b	CAAT-box	CAAT	789	4	-	Nicotiana glutinosa
MtATG16b	CAAT-box	CAAAT	824	5	+	Pisum sativum	common cis-acting element in promoter and enhancer regions
MtATG16b	CAAT-box	CAAAT	857	5	-	Pisum sativum	common cis-acting element in promoter and enhancer regions
MtATG16b	CAAT-box	CAAAT	881	5	+	Pisum sativum	common cis-acting element in promoter and enhancer regions
MtATG16b	CAAT-box	CAAT	900	4	+	Nicotiana glutinosa
MtATG16b	CAAT-box	CAAAT	939	5	+	Pisum sativum	common cis-acting element in promoter and enhancer regions
MtATG16b	CAAT-box	CAAAT	942	5	-	Pisum sativum	common cis-acting element in promoter and enhancer regions
MtATG16b	CAAT-box	CAAAT	953	5	-	Pisum sativum	common cis-acting element in promoter and enhancer regions
MtATG16b	CAAT-box	CAAAT	991	5	-	Pisum sativum	common cis-acting element in promoter and enhancer regions
MtATG16b	CAAT-box	CAAT	1044	4	-	Nicotiana glutinosa
MtATG16b	CAAT-box	CAAT	1054	4	+	Nicotiana glutinosa
MtATG16b	CAAT-box	CAAAT	1109	5	+	Pisum sativum	common cis-acting element in promoter and enhancer regions
MtATG16b	CAAT-box	CAAAT	1152	5	+	Pisum sativum	common cis-acting element in promoter and enhancer regions
MtATG16b	CAAT-box	CAAT	1190	4	+	Nicotiana glutinosa
MtATG16b	CAAT-box	CAAT	1275	4	+	Nicotiana glutinosa
MtATG16b	CAAT-box	CAAAT	1302	5	-	Pisum sativum	common cis-acting element in promoter and enhancer regions
MtATG16b	CAAT-box	CAAAT	1323	5	-	Pisum sativum	common cis-acting element in promoter and enhancer regions
MtATG16b	CAAT-box	CAAAT	1380	5	-	Pisum sativum	common cis-acting element in promoter and enhancer regions
MtATG16b	CAAT-box	CAAT	1455	4	+	Nicotiana glutinosa
MtATG16b	CAAT-box	CAAT	1472	4	+	Nicotiana glutinosa
MtATG16b	CAAT-box	CAAT	1496	4	+	Nicotiana glutinosa
MtATG16b	TATA	TATAAAAT	851	8	+	Arabidopsis thaliana
MtATG16b	as-1	TGACG	970	5	-	Arabidopsis thaliana
MtATG16b	as-1	TGACG	1086	5	-	Arabidopsis thaliana
MtATG16b	CGTCA-motif	CGTCA	970	5	+	Hordeum vulgare	cis-acting regulatory element involved in the MeJA-responsiveness
MtATG16b	CGTCA-motif	CGTCA	1086	5	+	Hordeum vulgare	cis-acting regulatory element involved in the MeJA-responsiveness
MtATG16b	Myb	TAACTG	329	6	-	Arabidopsis thaliana
MtATG16b	ARE	AAACCA	439	6	+	Zea mays	cis-acting regulatory element essential for the anaerobic induction
MtATG16b	ARE	AAACCA	687	6	-	Zea mays	cis-acting regulatory element essential for the anaerobic induction
MtATG16b	ARE	AAACCA	1480	6	+	Zea mays	cis-acting regulatory element essential for the anaerobic induction
MtATG16b	Unnamed__4	CTCC	5	4	+	Petroselinum hortense
MtATG16b	Unnamed__4	CTCC	157	4	-	Petroselinum hortense
MtATG16b	Unnamed__4	CTCC	513	4	+	Petroselinum hortense
MtATG16b	TGA-element	AACGAC	1262	6	+	Brassica oleracea	auxin-responsive element
MtATG16b	TGACG-motif	TGACG	970	5	-	Hordeum vulgare	cis-acting regulatory element involved in the MeJA-responsiveness
MtATG16b	TGACG-motif	TGACG	1086	5	-	Hordeum vulgare	cis-acting regulatory element involved in the MeJA-responsiveness
MtATG16b	GA-motif	ATAGATAA	887	8	-	Arabidopsis thaliana	part of a light responsive element
MtATG16b		motif_sequence	17	4	+	organism	short_function
MtATG16b		motif_sequence	81	4	+	organism	short_function
MtATG16b		motif_sequence	169	4	-	organism	short_function
MtATG16b		motif_sequence	267	4	-	organism	short_function
MtATG16b		motif_sequence	543	4	-	organism	short_function
MtATG16b		motif_sequence	565	4	-	organism	short_function
MtATG16b		motif_sequence	776	4	+	organism	short_function
MtATG16b		motif_sequence	818	4	-	organism	short_function
MtATG16b	MYB	CAACCA	232	6	+	Arabidopsis thaliana
MtATG16b	ERE	ATTTTAAA	1032	8	+	Nicotiana glutinos
MtATG16b	ERE	ATTTTAAA	1056	8	+	Nicotiana glutinos
MtATG16b	MYC	CATGTG	574	6	-	Arabidopsis thaliana
MtATG16b	MYC	CATTTG	663	6	+	Arabidopsis thaliana
MtATG16b	MYC	CATTTG	824	6	-	Arabidopsis thaliana
MtATG16b	MYC	CATTTG	881	6	-	Arabidopsis thaliana
MtATG16b	MYC	CATTTG	990	6	+	Arabidopsis thaliana
MtATG16b	TATA-box	ATTATA	246	6	+	Brassica napus	core promoter element around -30 of transcription start
MtATG16b	TATA-box	TATAA	247	5	-	Arabidopsis thaliana	core promoter element around -30 of transcription start
MtATG16b	TATA-box	TATA	248	4	+	Arabidopsis thaliana	core promoter element around -30 of transcription start
MtATG16b	TATA-box	ATATAT	534	6	+	Brassica napus	core promoter element around -30 of transcription start
MtATG16b	TATA-box	TATATA	535	6	+	Arabidopsis thaliana	core promoter element around -30 of transcription start
MtATG16b	TATA-box	ATATAA	536	6	+	Brassica oleracea	core promoter element around -30 of transcription start
MtATG16b	TATA-box	TATA	537	4	+	Arabidopsis thaliana	core promoter element around -30 of transcription start
MtATG16b	TATA-box	TATAA	613	5	-	Arabidopsis thaliana	core promoter element around -30 of transcription start
MtATG16b	TATA-box	TATA	614	4	+	Arabidopsis thaliana	core promoter element around -30 of transcription start
MtATG16b	TATA-box	TACAAAA	643	7	-	Oryza sativa	core promoter element around -30 of transcription start
MtATG16b	TATA-box	TATA	835	4	-	Arabidopsis thaliana	core promoter element around -30 of transcription start
MtATG16b	TATA-box	TACAAAA	837	7	+	Oryza sativa	core promoter element around -30 of transcription start
MtATG16b	TATA-box	ATTATA	849	6	+	Brassica napus	core promoter element around -30 of transcription start
MtATG16b	TATA-box	TATAA	850	5	-	Arabidopsis thaliana	core promoter element around -30 of transcription start
MtATG16b	TATA-box	TATA	851	4	-	Arabidopsis thaliana	core promoter element around -30 of transcription start
MtATG16b	TATA-box	TATAAA	865	6	-	Helianthus annuus	core promoter element around -30 of transcription start
MtATG16b	TATA-box	TATAA	866	5	-	Arabidopsis thaliana	core promoter element around -30 of transcription start
MtATG16b	TATA-box	TATA	867	4	-	Arabidopsis thaliana	core promoter element around -30 of transcription start
MtATG16b	TATA-box	ATTATA	904	6	+	Brassica napus	core promoter element around -30 of transcription start
MtATG16b	TATA-box	TATAA	905	5	-	Arabidopsis thaliana	core promoter element around -30 of transcription start
MtATG16b	TATA-box	TATA	906	4	-	Arabidopsis thaliana	core promoter element around -30 of transcription start
MtATG16b	TATA-box	ATTATA	982	6	+	Brassica napus	core promoter element around -30 of transcription start
MtATG16b	TATA-box	TATAA	983	5	-	Arabidopsis thaliana	core promoter element around -30 of transcription start
MtATG16b	TATA-box	TATA	984	4	-	Arabidopsis thaliana	core promoter element around -30 of transcription start
MtATG16b	TATA-box	TATA	1014	4	-	Arabidopsis thaliana	core promoter element around -30 of transcription start
MtATG16b	TATA-box	taTATAAAtc	1100	9	+	Arabidopsis thaliana	core promoter element around -30 of transcription start
MtATG16b	TATA-box	ATATAA	1101	6	+	Brassica oleracea	core promoter element around -30 of transcription start
MtATG16b	TATA-box	TATA	1102	4	-	Arabidopsis thaliana	core promoter element around -30 of transcription start
MtATG16b	TATA-box	TACAAAA	1136	7	-	Oryza sativa	core promoter element around -30 of transcription start
MtATG16b	TATA-box	ATTATA	1168	6	+	Brassica napus	core promoter element around -30 of transcription start
MtATG16b	TATA-box	TATAA	1169	5	-	Arabidopsis thaliana	core promoter element around -30 of transcription start
MtATG16b	TATA-box	TATA	1170	4	-	Arabidopsis thaliana	core promoter element around -30 of transcription start
MtATG16b	TATA-box	TATA	1222	4	-	Arabidopsis thaliana	core promoter element around -30 of transcription start
MtATG16b	TATA-box	TAAAGATT	1281	8	-	Arabidopsis thaliana	core promoter element around -30 of transcription start
MtATG16b	TATA-box	TATAAA	1285	6	-	Helianthus annuus	core promoter element around -30 of transcription start
MtATG16b	TATA-box	TATAA	1286	5	-	Arabidopsis thaliana	core promoter element around -30 of transcription start
MtATG16b	TATA-box	TATA	1287	4	-	Arabidopsis thaliana	core promoter element around -30 of transcription start
MtATG16b	TATA-box	TATTTAAA	1349	8	-	Arabidopsis thaliana	core promoter element around -30 of transcription start
MtATG16b	Unnamed__1	CGTGG	685	5	+	Zea mays
MtATG16b	AT~TATA-box	TATATA	535	6	+	Arabidopsis thaliana
MtATG16b	GT1-motif	GGTTAAT	92	7	-	Avena sativa	light responsive element
MtATG16b	GT1-motif	GGTTAA	93	6	-	Arabidopsis thaliana	light responsive element
MtATG16b	WRE3	CCACCT	379	6	+	Pisum sativum
MtATG16b	WRE3	CCACCT	1418	6	+	Pisum sativum
MtATG16c	Unnamed__4	CTCC	494	4	-	Petroselinum hortense
MtATG16c	Unnamed__4	CTCC	1045	4	+	Petroselinum hortense
MtATG16c	Unnamed__4	CTCC	1055	4	-	Petroselinum hortense
MtATG16c	Unnamed__4	CTCC	1224	4	+	Petroselinum hortense
MtATG16c	Unnamed__4	CTCC	1423	4	-	Petroselinum hortense
MtATG16c	Myb	TAACTG	956	6	+	Arabidopsis thaliana
MtATG16c	Myb	TAACTG	1162	6	-	Arabidopsis thaliana
MtATG16c	ARE	AAACCA	560	6	-	Zea mays	cis-acting regulatory element essential for the anaerobic induction
MtATG16c	ARE	AAACCA	770	6	-	Zea mays	cis-acting regulatory element essential for the anaerobic induction
MtATG16c	MYB	TAACCA	82	6	-	Arabidopsis thaliana
MtATG16c		motif_sequence	94	4	+	organism	short_function
MtATG16c		motif_sequence	101	4	-	organism	short_function
MtATG16c		motif_sequence	515	4	+	organism	short_function
MtATG16c		motif_sequence	708	4	-	organism	short_function
MtATG16c		motif_sequence	841	4	-	organism	short_function
MtATG16c		motif_sequence	959	4	+	organism	short_function
MtATG16c		motif_sequence	1021	4	-	organism	short_function
MtATG16c		motif_sequence	1043	4	+	organism	short_function
MtATG16c		motif_sequence	1399	4	-	organism	short_function
MtATG16c		motif_sequence	1450	4	-	organism	short_function
MtATG16c	TGACG-motif	TGACG	877	5	+	Hordeum vulgare	cis-acting regulatory element involved in the MeJA-responsiveness
MtATG16c	MYB-like sequence	TAACCA	82	6	-	Arabidopsis thaliana
MtATG16c	TGA-element	AACGAC	352	6	-	Brassica oleracea	auxin-responsive element
MtATG16c	WUN-motif	AAATTTCTT	292	9	-	Nicotiana glutinosa
MtATG16c	AAGAA-motif	GAAAGAA	901	7	-	Avena sativa
MtATG16c	STRE	AGGGG	1133	5	-	Arabidopsis thaliana
MtATG16c	CAAT-box	CAAT	105	4	-	Nicotiana glutinosa
MtATG16c	CAAT-box	CCAAT	160	5	+	Arabidopsis thaliana	common cis-acting element in promoter and enhancer regions
MtATG16c	CAAT-box	CAAT	161	4	+	Nicotiana glutinosa
MtATG16c	CAAT-box	CAAAT	197	5	-	Pisum sativum	common cis-acting element in promoter and enhancer regions
MtATG16c	CAAT-box	CAAT	276	4	-	Nicotiana glutinosa
MtATG16c	CAAT-box	CAAAT	297	5	-	Pisum sativum	common cis-acting element in promoter and enhancer regions
MtATG16c	CAAT-box	CAAAT	348	5	-	Pisum sativum	common cis-acting element in promoter and enhancer regions
MtATG16c	CAAT-box	CAAT	415	4	+	Nicotiana glutinosa
MtATG16c	CAAT-box	CAAT	459	4	-	Nicotiana glutinosa
MtATG16c	CAAT-box	CAAAT	637	5	-	Pisum sativum	common cis-acting element in promoter and enhancer regions
MtATG16c	CAAT-box	CAAT	644	4	-	Nicotiana glutinosa
MtATG16c	CAAT-box	CAAT	679	4	-	Nicotiana glutinosa
MtATG16c	CAAT-box	CAAAT	686	5	-	Pisum sativum	common cis-acting element in promoter and enhancer regions
MtATG16c	CAAT-box	CAAT	732	4	-	Nicotiana glutinosa
MtATG16c	CAAT-box	CAAT	761	4	-	Nicotiana glutinosa
MtATG16c	CAAT-box	CCAAT	768	5	-	Arabidopsis thaliana	common cis-acting element in promoter and enhancer regions
MtATG16c	CAAT-box	CAAT	884	4	-	Nicotiana glutinosa
MtATG16c	CAAT-box	CAAT	892	4	-	Nicotiana glutinosa
MtATG16c	CAAT-box	CAAT	912	4	+	Nicotiana glutinosa
MtATG16c	CAAT-box	CAAT	919	4	-	Nicotiana glutinosa
MtATG16c	CAAT-box	CAAT	964	4	+	Nicotiana glutinosa
MtATG16c	CAAT-box	CAAT	1069	4	-	Nicotiana glutinosa
MtATG16c	CAAT-box	CCAAT	1151	5	+	Arabidopsis thaliana	common cis-acting element in promoter and enhancer regions
MtATG16c	CAAT-box	CAAT	1152	4	+	Nicotiana glutinosa
MtATG16c	CAAT-box	CAAAT	1192	5	-	Pisum sativum	common cis-acting element in promoter and enhancer regions
MtATG16c	CAAT-box	CAAT	1251	4	-	Nicotiana glutinosa
MtATG16c	CAAT-box	CCAAT	1308	5	-	Arabidopsis thaliana	common cis-acting element in promoter and enhancer regions
MtATG16c	CAAT-box	CAAT	1320	4	-	Nicotiana glutinosa
MtATG16c	CAAT-box	CAAAT	1419	5	-	Pisum sativum	common cis-acting element in promoter and enhancer regions
MtATG16c	G-box	TACGTG	1036	6	-	Arabidopsis thaliana	cis-acting regulatory element involved in light responsiveness
MtATG16c	W box	TTGACC	337	6	-	Arabidopsis thaliana
MtATG16c	CGTCA-motif	CGTCA	877	5	-	Hordeum vulgare	cis-acting regulatory element involved in the MeJA-responsiveness
MtATG16c	as-1	TGACG	877	5	+	Arabidopsis thaliana
MtATG16c	TC-rich repeats	ATTCTCTAAC	1080	9	+	Nicotiana tabacum	cis-acting element involved in defense and stress responsiveness
MtATG16c	AT~TATA-box	TATATA	1237	6	-	Arabidopsis thaliana
MtATG16c	ABRE4	CACGTA	1036	6	+	Zea mays
MtATG16c	ABRE3a	TACGTG	1036	6	-	Zea mays
MtATG16c	GT1-motif	GGTTAAT	83	7	+	Avena sativa	light responsive element
MtATG16c	ABRE	ACGTG	1036	5	-	Arabidopsis thaliana	cis-acting element involved in the abscisic acid responsiveness
MtATG16c	MYC	CATTTG	685	6	+	Arabidopsis thaliana
MtATG16c	MYC	CATTTG	1418	6	+	Arabidopsis thaliana
MtATG16c	Unnamed__1	CGTGG	51	5	+	Zea mays
MtATG16c	Unnamed__1	CGTGG	1035	5	-	Zea mays
MtATG16c	Unnamed__1	CGTGG	1203	5	+	Zea mays
MtATG16c	TATA-box	TATAAAA	66	7	-	Pisum sativum	core promoter element around -30 of transcription start
MtATG16c	TATA-box	TATAAA	67	6	-	Helianthus annuus	core promoter element around -30 of transcription start
MtATG16c	TATA-box	TATAA	68	5	-	Arabidopsis thaliana	core promoter element around -30 of transcription start
MtATG16c	TATA-box	TATA	69	4	+	Arabidopsis thaliana	core promoter element around -30 of transcription start
MtATG16c	TATA-box	ATATAA	659	6	+	Brassica oleracea	core promoter element around -30 of transcription start
MtATG16c	TATA-box	TATA	660	4	+	Arabidopsis thaliana	core promoter element around -30 of transcription start
MtATG16c	TATA-box	TATA	700	4	+	Arabidopsis thaliana	core promoter element around -30 of transcription start
MtATG16c	TATA-box	TATAA	872	5	-	Arabidopsis thaliana	core promoter element around -30 of transcription start
MtATG16c	TATA-box	TATA	873	4	-	Arabidopsis thaliana	core promoter element around -30 of transcription start
MtATG16c	TATA-box	TATAA	923	5	-	Arabidopsis thaliana	core promoter element around -30 of transcription start
MtATG16c	TATA-box	TATA	924	4	-	Arabidopsis thaliana	core promoter element around -30 of transcription start
MtATG16c	TATA-box	TATAA	947	5	-	Arabidopsis thaliana	core promoter element around -30 of transcription start
MtATG16c	TATA-box	TATA	948	4	-	Arabidopsis thaliana	core promoter element around -30 of transcription start
MtATG16c	TATA-box	TATA	1017	4	-	Arabidopsis thaliana	core promoter element around -30 of transcription start
MtATG16c	TATA-box	TATA	1040	4	-	Arabidopsis thaliana	core promoter element around -30 of transcription start
MtATG16c	TATA-box	TATA	1125	4	-	Arabidopsis thaliana	core promoter element around -30 of transcription start
MtATG16c	TATA-box	ATTATA	1235	6	+	Brassica napus	core promoter element around -30 of transcription start
MtATG16c	TATA-box	TATATAA	1236	7	-	Arabidopsis thaliana	core promoter element around -30 of transcription start
MtATG16c	TATA-box	TATATA	1237	6	-	Arabidopsis thaliana	core promoter element around -30 of transcription start
MtATG16c	TATA-box	TATA	1239	4	-	Arabidopsis thaliana	core promoter element around -30 of transcription start
MtATG16c	TATA-box	ATTATA	1257	6	+	Brassica napus	core promoter element around -30 of transcription start
MtATG16c	TATA-box	TATAA	1258	5	-	Arabidopsis thaliana	core promoter element around -30 of transcription start
MtATG16c	TATA-box	TATA	1259	4	-	Arabidopsis thaliana	core promoter element around -30 of transcription start
MtATG16c	TATA-box	TATAAGAA	1273	8	-	Zea mays	core promoter element around -30 of transcription start
MtATG16c	TATA-box	TATAA	1276	5	-	Arabidopsis thaliana	core promoter element around -30 of transcription start
MtATG16c	TATA-box	TATA	1277	4	-	Arabidopsis thaliana	core promoter element around -30 of transcription start
MtATG16c	TATA-box	ATATAT	1344	6	-	Brassica napus	core promoter element around -30 of transcription start
MtATG16c	TATA-box	TATA	1345	4	-	Arabidopsis thaliana	core promoter element around -30 of transcription start
MtATG16c	TATA-box	TATACA	1431	6	-	Helianthus annuus	core promoter element around -30 of transcription start
MtATG16c	TATA-box	TATA	1433	4	-	Arabidopsis thaliana	core promoter element around -30 of transcription start
MtATG18a	MYC	CATTTG	224	6	+	Arabidopsis thaliana
MtATG18a	MYC	CATTTG	404	6	+	Arabidopsis thaliana
MtATG18a	TCT-motif	TCTTAC	906	6	-	Arabidopsis thaliana	part of a light responsive element
MtATG18a	ERE	ATTTTAAA	1020	8	+	Nicotiana glutinos
MtATG18a	Box II -like sequence	TCCGTGTACCA	613	10	+	Oryza sativa	cis-acting regulatory element
MtATG18a	Unnamed__1	CGTGG	412	5	-	Zea mays
MtATG18a	Unnamed__1	CGTGG	762	5	+	Zea mays
MtATG18a	TATA-box	TATAAAA	16	7	-	Pisum sativum	core promoter element around -30 of transcription start
MtATG18a	TATA-box	TATAAA	17	6	-	Helianthus annuus	core promoter element around -30 of transcription start
MtATG18a	TATA-box	TATAA	18	5	-	Arabidopsis thaliana	core promoter element around -30 of transcription start
MtATG18a	TATA-box	TATA	19	4	+	Arabidopsis thaliana	core promoter element around -30 of transcription start
MtATG18a	TATA-box	TATAAAA	111	7	-	Pisum sativum	core promoter element around -30 of transcription start
MtATG18a	TATA-box	TATAAA	112	6	-	Helianthus annuus	core promoter element around -30 of transcription start
MtATG18a	TATA-box	TATAA	113	5	-	Arabidopsis thaliana	core promoter element around -30 of transcription start
MtATG18a	TATA-box	TATA	114	4	+	Arabidopsis thaliana	core promoter element around -30 of transcription start
MtATG18a	TATA-box	TATAA	689	5	-	Arabidopsis thaliana	core promoter element around -30 of transcription start
MtATG18a	TATA-box	TATA	690	4	+	Arabidopsis thaliana	core promoter element around -30 of transcription start
MtATG18a	TATA-box	TATACA	741	6	-	Helianthus annuus	core promoter element around -30 of transcription start
MtATG18a	TATA-box	TATA	743	4	+	Arabidopsis thaliana	core promoter element around -30 of transcription start
MtATG18a	TATA-box	tcTATAAATAgg	782	11	-	Nicotiana tabacum	core promoter element around -30 of transcription start
MtATG18a	TATA-box	taTATAAAtc	784	9	-	Arabidopsis thaliana	core promoter element around -30 of transcription start
MtATG18a	TATA-box	TATAAAT	785	7	-	Brassica juncea	core promoter element around -30 of transcription start
MtATG18a	TATA-box	TATAAA	786	6	-	Helianthus annuus	core promoter element around -30 of transcription start
MtATG18a	TATA-box	TATATAA	787	7	-	Arabidopsis thaliana	core promoter element around -30 of transcription start
MtATG18a	TATA-box	TATATA	788	6	-	Arabidopsis thaliana	core promoter element around -30 of transcription start
MtATG18a	TATA-box	ATATAA	789	6	+	Brassica oleracea	core promoter element around -30 of transcription start
MtATG18a	TATA-box	TATA	790	4	-	Arabidopsis thaliana	core promoter element around -30 of transcription start
MtATG18a	TATA-box	ATATAA	824	6	+	Brassica oleracea	core promoter element around -30 of transcription start
MtATG18a	TATA-box	TATA	825	4	-	Arabidopsis thaliana	core promoter element around -30 of transcription start
MtATG18a	TATA-box	ATATAA	829	6	+	Brassica oleracea	core promoter element around -30 of transcription start
MtATG18a	TATA-box	TATA	830	4	-	Arabidopsis thaliana	core promoter element around -30 of transcription start
MtATG18a	TATA-box	TACAAAA	862	7	+	Oryza sativa	core promoter element around -30 of transcription start
MtATG18a	TATA-box	ATATAT	1099	6	-	Brassica napus	core promoter element around -30 of transcription start
MtATG18a	TATA-box	TATATA	1100	6	-	Arabidopsis thaliana	core promoter element around -30 of transcription start
MtATG18a	TATA-box	ATATAT	1101	6	-	Brassica napus	core promoter element around -30 of transcription start
MtATG18a	TATA-box	TATA	1102	4	-	Arabidopsis thaliana	core promoter element around -30 of transcription start
MtATG18a	TATA-box	TATAAATA	1107	8	-	Daucus carota	core promoter element around -30 of transcription start
MtATG18a	TATA-box	TATAAAT	1108	7	-	Brassica juncea	core promoter element around -30 of transcription start
MtATG18a	TATA-box	TATAAA	1109	6	-	Helianthus annuus	core promoter element around -30 of transcription start
MtATG18a	TATA-box	TATAA	1110	5	-	Arabidopsis thaliana	core promoter element around -30 of transcription start
MtATG18a	TATA-box	TATA	1111	4	-	Arabidopsis thaliana	core promoter element around -30 of transcription start
MtATG18a	TATA-box	TAAAGATT	1114	8	-	Arabidopsis thaliana	core promoter element around -30 of transcription start
MtATG18a	TATA-box	TATA	1212	4	-	Arabidopsis thaliana	core promoter element around -30 of transcription start
MtATG18a	TATA-box	ATATAA	1287	6	+	Brassica oleracea	core promoter element around -30 of transcription start
MtATG18a	TATA-box	TATA	1288	4	-	Arabidopsis thaliana	core promoter element around -30 of transcription start
MtATG18a	TATA-box	ATATAA	1292	6	+	Brassica oleracea	core promoter element around -30 of transcription start
MtATG18a	TATA-box	TATA	1293	4	-	Arabidopsis thaliana	core promoter element around -30 of transcription start
MtATG18a	TATA-box	TATACA	1309	6	-	Helianthus annuus	core promoter element around -30 of transcription start
MtATG18a	TATA-box	TATA	1311	4	-	Arabidopsis thaliana	core promoter element around -30 of transcription start
MtATG18a	TATA-box	TATATA	1317	6	-	Arabidopsis thaliana	core promoter element around -30 of transcription start
MtATG18a	TATA-box	ATATAT	1318	6	-	Brassica napus	core promoter element around -30 of transcription start
MtATG18a	TATA-box	TATA	1319	4	-	Arabidopsis thaliana	core promoter element around -30 of transcription start
MtATG18a	re2f-1	GCGGGAAA	798	8	+	Oryza sativa
MtATG18a	Myc	TCTCTTA	1151	7	+	Arabidopsis thaliana
MtATG18a	AT~TATA-box	TATATAAA	786	8	-	Arabidopsis thaliana
MtATG18a	AT~TATA-box	TATATA	788	6	-	Arabidopsis thaliana
MtATG18a	AT~TATA-box	TATATA	1100	6	-	Arabidopsis thaliana
MtATG18a	AT~TATA-box	TATATA	1317	6	-	Arabidopsis thaliana
MtATG18a	WRE3	CCACCT	779	6	+	Pisum sativum
MtATG18a	GT1-motif	GGTTAA	931	6	-	Arabidopsis thaliana	light responsive element
MtATG18a	CAAT-box	CAAAT	41	5	+	Pisum sativum	common cis-acting element in promoter and enhancer regions
MtATG18a	CAAT-box	CAAAT	44	5	-	Pisum sativum	common cis-acting element in promoter and enhancer regions
MtATG18a	CAAT-box	CAAT	67	4	+	Nicotiana glutinosa
MtATG18a	CAAT-box	CAAAT	69	5	-	Pisum sativum	common cis-acting element in promoter and enhancer regions
MtATG18a	CAAT-box	CAAAT	74	5	+	Pisum sativum	common cis-acting element in promoter and enhancer regions
MtATG18a	CAAT-box	CAAAT	98	5	+	Pisum sativum	common cis-acting element in promoter and enhancer regions
MtATG18a	CAAT-box	CAAT	101	4	-	Nicotiana glutinosa
MtATG18a	CAAT-box	CCAAT	123	5	-	Arabidopsis thaliana	common cis-acting element in promoter and enhancer regions
MtATG18a	CAAT-box	CAAAT	131	5	+	Pisum sativum	common cis-acting element in promoter and enhancer regions
MtATG18a	CAAT-box	CAAT	134	4	-	Nicotiana glutinosa
MtATG18a	CAAT-box	CAAAT	172	5	-	Pisum sativum	common cis-acting element in promoter and enhancer regions
MtATG18a	CAAT-box	CAAT	188	4	+	Nicotiana glutinosa
MtATG18a	CAAT-box	CAAAT	225	5	-	Pisum sativum	common cis-acting element in promoter and enhancer regions
MtATG18a	CAAT-box	CAAAT	292	5	+	Pisum sativum	common cis-acting element in promoter and enhancer regions
MtATG18a	CAAT-box	CAAT	308	4	+	Nicotiana glutinosa
MtATG18a	CAAT-box	CAAAT	329	5	-	Pisum sativum	common cis-acting element in promoter and enhancer regions
MtATG18a	CAAT-box	CAAT	385	4	+	Nicotiana glutinosa
MtATG18a	CAAT-box	CAAAT	405	5	-	Pisum sativum	common cis-acting element in promoter and enhancer regions
MtATG18a	CAAT-box	CAAT	429	4	+	Nicotiana glutinosa
MtATG18a	CAAT-box	CAAAT	665	5	-	Pisum sativum	common cis-acting element in promoter and enhancer regions
MtATG18a	CAAT-box	CAAAT	678	5	-	Pisum sativum	common cis-acting element in promoter and enhancer regions
MtATG18a	CAAT-box	CAAT	901	4	+	Nicotiana glutinosa
MtATG18a	CAAT-box	CAAT	1062	4	+	Nicotiana glutinosa
MtATG18a	CAAT-box	CCAAT	1068	5	+	Arabidopsis thaliana	common cis-acting element in promoter and enhancer regions
MtATG18a	CAAT-box	CAAT	1069	4	+	Nicotiana glutinosa
MtATG18a	CAAT-box	CAAT	1075	4	-	Nicotiana glutinosa
MtATG18a	CAAT-box	CAAT	1201	4	-	Nicotiana glutinosa
MtATG18a	CAAT-box	CAAT	1306	4	+	Nicotiana glutinosa
MtATG18a	CAAT-box	CCAAT	1356	5	+	Arabidopsis thaliana	common cis-acting element in promoter and enhancer regions
MtATG18a	CAAT-box	CAAT	1357	4	+	Nicotiana glutinosa
MtATG18a	CAAT-box	CAAAT	1442	5	+	Pisum sativum	common cis-acting element in promoter and enhancer regions
MtATG18a	CAAT-box	CAAT	1465	4	+	Nicotiana glutinosa
MtATG18a	CAAT-box	CAAT	1470	4	+	Nicotiana glutinosa
MtATG18a	CAAT-box	CAAT	1491	4	+	Nicotiana glutinosa
MtATG18a	TATA	TATAAAAT	830	8	+	Arabidopsis thaliana
MtATG18a	STRE	AGGGG	92	5	+	Arabidopsis thaliana
MtATG18a	STRE	AGGGG	500	5	-	Arabidopsis thaliana
MtATG18a	STRE	AGGGG	1003	5	+	Arabidopsis thaliana
MtATG18a	W box	TTGACC	95	6	-	Arabidopsis thaliana
MtATG18a	W box	TTGACC	407	6	+	Arabidopsis thaliana
MtATG18a	W box	TTGACC	680	6	+	Arabidopsis thaliana
MtATG18a	Box 4	ATTAAT	1493	6	-	Petroselinum crispum	part of a conserved DNA module involved in light responsiveness
MtATG18a	MBS	CAACTG	939	6	+	Arabidopsis thaliana	MYB binding site involved in drought-inducibility
MtATG18a	CGTCA-motif	CGTCA	1127	5	-	Hordeum vulgare	cis-acting regulatory element involved in the MeJA-responsiveness
MtATG18a	as-1	TGACG	1127	5	+	Arabidopsis thaliana
MtATG18a	TC-rich repeats	ATTCTCTAAC	232	9	+	Nicotiana tabacum	cis-acting element involved in defense and stress responsiveness
MtATG18a	Unnamed__4	CTCC	126	4	-	Petroselinum hortense
MtATG18a	Unnamed__4	CTCC	494	4	-	Petroselinum hortense
MtATG18a	Unnamed__4	CTCC	612	4	+	Petroselinum hortense
MtATG18a	Unnamed__4	CTCC	1134	4	-	Petroselinum hortense
MtATG18a	Unnamed__2	AACCTAACCT	1376	9	+	Petroselinum hortense
MtATG18a	Myb	TAACTG	720	6	+	Arabidopsis thaliana
MtATG18a	Myb	CAACTG	939	6	+	Arabidopsis thaliana
MtATG18a	Myb	TAACTG	1278	6	+	Arabidopsis thaliana
MtATG18a		motif_sequence	387	4	+	organism	short_function
MtATG18a		motif_sequence	399	4	+	organism	short_function
MtATG18a		motif_sequence	485	4	-	organism	short_function
MtATG18a		motif_sequence	494	4	-	organism	short_function
MtATG18a		motif_sequence	516	4	-	organism	short_function
MtATG18a		motif_sequence	616	4	+	organism	short_function
MtATG18a		motif_sequence	705	4	+	organism	short_function
MtATG18a		motif_sequence	1281	4	+	organism	short_function
MtATG18a		motif_sequence	1283	4	-	organism	short_function
MtATG18a		motif_sequence	1322	4	+	organism	short_function
MtATG18a		motif_sequence	1420	4	+	organism	short_function
MtATG18a		motif_sequence	1425	4	+	organism	short_function
MtATG18a		motif_sequence	1486	4	+	organism	short_function
MtATG18a	MYB	CAACCA	1367	6	+	Arabidopsis thaliana
MtATG18a	MYB	CAACCA	1371	6	+	Arabidopsis thaliana
MtATG18a	TGACG-motif	TGACG	1127	5	+	Hordeum vulgare	cis-acting regulatory element involved in the MeJA-responsiveness
MtATG18b	STRE	AGGGG	793	5	-	Arabidopsis thaliana
MtATG18b	STRE	AGGGG	821	5	-	Arabidopsis thaliana
MtATG18b	STRE	AGGGG	973	5	+	Arabidopsis thaliana
MtATG18b	STRE	AGGGG	1001	5	+	Arabidopsis thaliana
MtATG18b	STRE	AGGGG	1032	5	+	Arabidopsis thaliana
MtATG18b	STRE	AGGGG	1201	5	-	Arabidopsis thaliana
MtATG18b	TATA	TATAAAAT	1209	8	+	Arabidopsis thaliana
MtATG18b	CAAT-box	CAAT	61	4	-	Nicotiana glutinosa
MtATG18b	CAAT-box	CAAT	91	4	+	Nicotiana glutinosa
MtATG18b	CAAT-box	CCAAT	153	5	+	Arabidopsis thaliana	common cis-acting element in promoter and enhancer regions
MtATG18b	CAAT-box	CAAT	154	4	+	Nicotiana glutinosa
MtATG18b	CAAT-box	CAAT	167	4	+	Nicotiana glutinosa
MtATG18b	CAAT-box	CCAAT	173	5	-	Arabidopsis thaliana	common cis-acting element in promoter and enhancer regions
MtATG18b	CAAT-box	CCAAT	224	5	-	Arabidopsis thaliana	common cis-acting element in promoter and enhancer regions
MtATG18b	CAAT-box	CAAT	285	4	-	Nicotiana glutinosa
MtATG18b	CAAT-box	CAAAT	350	5	-	Pisum sativum	common cis-acting element in promoter and enhancer regions
MtATG18b	CAAT-box	CAAAT	356	5	+	Pisum sativum	common cis-acting element in promoter and enhancer regions
MtATG18b	CAAT-box	CAAT	377	4	+	Nicotiana glutinosa
MtATG18b	CAAT-box	CCAAT	576	5	+	Arabidopsis thaliana	common cis-acting element in promoter and enhancer regions
MtATG18b	CAAT-box	CAAT	577	4	+	Nicotiana glutinosa
MtATG18b	CAAT-box	CAAAT	627	5	+	Pisum sativum	common cis-acting element in promoter and enhancer regions
MtATG18b	CAAT-box	CAAT	634	4	-	Nicotiana glutinosa
MtATG18b	CAAT-box	CCAAT	647	5	-	Arabidopsis thaliana	common cis-acting element in promoter and enhancer regions
MtATG18b	CAAT-box	CAAT	711	4	+	Nicotiana glutinosa
MtATG18b	CAAT-box	CAAT	723	4	+	Nicotiana glutinosa
MtATG18b	CAAT-box	CAAT	725	4	-	Nicotiana glutinosa
MtATG18b	CAAT-box	CAAT	748	4	-	Nicotiana glutinosa
MtATG18b	CAAT-box	CAAT	863	4	-	Nicotiana glutinosa
MtATG18b	CAAT-box	CAAT	915	4	+	Nicotiana glutinosa
MtATG18b	CAAT-box	CAAT	1047	4	+	Nicotiana glutinosa
MtATG18b	CAAT-box	CCAAT	1064	5	-	Arabidopsis thaliana	common cis-acting element in promoter and enhancer regions
MtATG18b	CAAT-box	CAAT	1079	4	-	Nicotiana glutinosa
MtATG18b	CAAT-box	CCAAT	1330	5	-	Arabidopsis thaliana	common cis-acting element in promoter and enhancer regions
MtATG18b	CAAT-box	CAAT	1395	4	-	Nicotiana glutinosa
MtATG18b	CAAT-box	CAAAT	1406	5	-	Pisum sativum	common cis-acting element in promoter and enhancer regions
MtATG18b	CAAT-box	CAAT	1461	4	-	Nicotiana glutinosa
MtATG18b	G-box	CAGACGTGGCA	882	10	+	Nicotiana plumbaginifolia	cis-acting regulatory element involved in light responsiveness
MtATG18b	G-box	CACGTC	884	6	-	Zea mays	cis-acting regulatory element involved in light responsiveness
MtATG18b	G-box	ACACGTG(G/t)CACC	903	10.5	-	Lycopersicon esculentum	cis-acting regulatory element involved in light responsiveness
MtATG18b	G-box	tgACACGTGGCA	905	11	-	Lycopersicon esculentum	cis-acting regulatory element involved in light responsiveness
MtATG18b	W box	TTGACC	181	6	-	Arabidopsis thaliana
MtATG18b	W box	TTGACC	874	6	-	Arabidopsis thaliana
MtATG18b	Box 4	ATTAAT	214	6	+	Petroselinum crispum	part of a conserved DNA module involved in light responsiveness
MtATG18b	Box 4	ATTAAT	518	6	+	Petroselinum crispum	part of a conserved DNA module involved in light responsiveness
MtATG18b	Box 4	ATTAAT	1354	6	-	Petroselinum crispum	part of a conserved DNA module involved in light responsiveness
MtATG18b	Box 4	ATTAAT	1442	6	-	Petroselinum crispum	part of a conserved DNA module involved in light responsiveness
MtATG18b	Box 4	ATTAAT	1474	6	-	Petroselinum crispum	part of a conserved DNA module involved in light responsiveness
MtATG18b	MBS	CAACTG	1231	6	+	Arabidopsis thaliana	MYB binding site involved in drought-inducibility
MtATG18b	CGTCA-motif	CGTCA	883	5	-	Hordeum vulgare	cis-acting regulatory element involved in the MeJA-responsiveness
MtATG18b	CCGTCC motif	CCGTCC	1090	6	+	Nicotiana tabacum
MtATG18b	A-box	CCGTCC	1090	6	+	Petroselinum crispum	cis-acting regulatory element
MtATG18b	as-1	TGACG	883	5	+	Arabidopsis thaliana
MtATG18b	LTR	CCGAAA	1020	6	-	Hordeum vulgare	cis-acting element involved in low-temperature responsiveness
MtATG18b	G-Box	CACGTT	511	6	+	Pisum sativum	cis-acting regulatory element involved in light responsiveness
MtATG18b	Unnamed__4	CTCC	24	4	+	Petroselinum hortense
MtATG18b	Unnamed__4	CTCC	244	4	+	Petroselinum hortense
MtATG18b	Unnamed__4	CTCC	1067	4	-	Petroselinum hortense
MtATG18b	Unnamed__4	CTCC	1169	4	-	Petroselinum hortense
MtATG18b	Unnamed__4	CTCC	1280	4	-	Petroselinum hortense
MtATG18b	Myb	CAACTG	1231	6	+	Arabidopsis thaliana
MtATG18b	AuxRR-core	GGTCCAT	788	7	-	Nicotiana tabacum	cis-acting regulatory element involved in auxin responsiveness
MtATG18b	AuxRR-core	GGTCCAT	1004	7	+	Nicotiana tabacum	cis-acting regulatory element involved in auxin responsiveness
MtATG18b	MYB	CAACCA	150	6	+	Arabidopsis thaliana
MtATG18b	MYB	CAACCA	226	6	-	Arabidopsis thaliana
MtATG18b	MYB	CAACCA	573	6	+	Arabidopsis thaliana
MtATG18b	MYB	CAACCA	649	6	-	Arabidopsis thaliana
MtATG18b		motif_sequence	29	4	+	organism	short_function
MtATG18b		motif_sequence	201	4	+	organism	short_function
MtATG18b		motif_sequence	598	4	-	organism	short_function
MtATG18b		motif_sequence	1344	4	-	organism	short_function
MtATG18b		motif_sequence	1446	4	+	organism	short_function
MtATG18b	TGACG-motif	TGACG	883	5	+	Hordeum vulgare	cis-acting regulatory element involved in the MeJA-responsiveness
MtATG18b	GATA-motif	GATAGGG	1029	7	+	Pisum sativum	part of a light responsive element
MtATG18b	AAGAA-motif	GAAAGAA	549	7	+	Avena sativa
MtATG18b	AAGAA-motif	GAAAGAA	1360	7	+	Avena sativa
MtATG18b	MYC	CATGTG	28	6	+	Arabidopsis thaliana
MtATG18b	MYC	CAATTG	723	6	+	Arabidopsis thaliana
MtATG18b	MYC	CATGTG	908	6	-	Arabidopsis thaliana
MtATG18b	MYC	CATTTG	1405	6	+	Arabidopsis thaliana
MtATG18b	ERE	ATTTTAAA	1158	8	+	Nicotiana glutinos
MtATG18b	MRE	AACCTAA	101	7	-	Petroselinum crispum	MYB binding site involved in light responsiveness
MtATG18b	Unnamed__1	CGTGG	886	5	+	Zea mays
MtATG18b	Unnamed__1	GAATTTAATTAA	1347	11	+	Glycine max	60K protein binding site
MtATG18b	TATA-box	TATAA	72	5	-	Arabidopsis thaliana	core promoter element around -30 of transcription start
MtATG18b	TATA-box	TATA	73	4	+	Arabidopsis thaliana	core promoter element around -30 of transcription start
MtATG18b	TATA-box	TATATA	323	6	+	Arabidopsis thaliana	core promoter element around -30 of transcription start
MtATG18b	TATA-box	ATATAT	324	6	+	Brassica napus	core promoter element around -30 of transcription start
MtATG18b	TATA-box	TATATA	325	6	+	Arabidopsis thaliana	core promoter element around -30 of transcription start
MtATG18b	TATA-box	ATATAT	326	6	+	Brassica napus	core promoter element around -30 of transcription start
MtATG18b	TATA-box	TATA	327	4	+	Arabidopsis thaliana	core promoter element around -30 of transcription start
MtATG18b	TATA-box	TACAAAA	332	7	-	Oryza sativa	core promoter element around -30 of transcription start
MtATG18b	TATA-box	ATATAT	379	6	+	Brassica napus	core promoter element around -30 of transcription start
MtATG18b	TATA-box	TATATA	380	6	+	Arabidopsis thaliana	core promoter element around -30 of transcription start
MtATG18b	TATA-box	TATA	382	4	+	Arabidopsis thaliana	core promoter element around -30 of transcription start
MtATG18b	TATA-box	ATTATA	460	6	+	Brassica napus	core promoter element around -30 of transcription start
MtATG18b	TATA-box	TATAA	461	5	-	Arabidopsis thaliana	core promoter element around -30 of transcription start
MtATG18b	TATA-box	TATA	462	4	+	Arabidopsis thaliana	core promoter element around -30 of transcription start
MtATG18b	TATA-box	TATTTAAA	804	8	-	Arabidopsis thaliana	core promoter element around -30 of transcription start
MtATG18b	TATA-box	TACAAAA	810	7	+	Oryza sativa	core promoter element around -30 of transcription start
MtATG18b	TATA-box	TACAAAA	982	7	-	Oryza sativa	core promoter element around -30 of transcription start
MtATG18b	TATA-box	TATTTAAA	987	8	+	Arabidopsis thaliana	core promoter element around -30 of transcription start
MtATG18b	TATA-box	TACAAAA	1073	7	+	Oryza sativa	core promoter element around -30 of transcription start
MtATG18b	TATA-box	ATATAA	1208	6	+	Brassica oleracea	core promoter element around -30 of transcription start
MtATG18b	TATA-box	TATA	1209	4	-	Arabidopsis thaliana	core promoter element around -30 of transcription start
MtATG18b	TATA-box	TACAAAA	1449	7	+	Oryza sativa	core promoter element around -30 of transcription start
MtATG18b	TCA	TCATCTTCAT	156	9	-	Pisum sativum
MtATG18b	TCA	TCATCTTCAT	639	9	+	Pisum sativum
MtATG18b	CCGTCC-box	CCGTCC	1090	6	+	Petroselinum hortense
MtATG18b	TATC-box	TATCCCA	230	7	-	Oryza sativa	cis-acting element involved in gibberellin-responsiveness
MtATG18b	AT~TATA-box	TATATA	323	6	+	Arabidopsis thaliana
MtATG18b	AT~TATA-box	TATATA	325	6	+	Arabidopsis thaliana
MtATG18b	AT~TATA-box	TATATA	380	6	+	Arabidopsis thaliana
MtATG18b	ABRE	ACGTG	511	5	-	Arabidopsis thaliana	cis-acting element involved in the abscisic acid responsiveness
MtATG18b	ABRE	ACGTG	885	5	+	Arabidopsis thaliana	cis-acting element involved in the abscisic acid responsiveness
MtATG18b	ABRE	GACACGTGGC	906	9	-	Triticum aestivum	cis-acting element involved in the abscisic acid responsiveness
MtATG18c	ARE	AAACCA	834	6	+	Zea mays	cis-acting regulatory element essential for the anaerobic induction
MtATG18c	ARE	AAACCA	988	6	-	Zea mays	cis-acting regulatory element essential for the anaerobic induction
MtATG18c	Myb	TAACTG	1423	6	+	Arabidopsis thaliana
MtATG18c	Unnamed__2	CCCCGG	1348	6	+	Zea mays
MtATG18c	Unnamed__4	CTCC	125	4	+	Petroselinum hortense
MtATG18c	Unnamed__4	CTCC	684	4	-	Petroselinum hortense
MtATG18c	Unnamed__4	CTCC	1463	4	-	Petroselinum hortense
MtATG18c	AAGAA-motif	GAAAGAA	29	7	+	Avena sativa
MtATG18c	AAGAA-motif	GAAAGAA	377	7	-	Avena sativa
MtATG18c	AAGAA-motif	GAAAGAA	435	7	+	Avena sativa
MtATG18c	WUN-motif	AAATTACTA	388	9	+	Nicotiana glutinosa
MtATG18c	WUN-motif	AAATTTCTT	979	9	-	Nicotiana glutinosa
MtATG18c	MYB-like sequence	TAACCA	395	6	+	Arabidopsis thaliana
MtATG18c	TGA-element	AACGAC	266	6	+	Brassica oleracea	auxin-responsive element
MtATG18c	TGA-element	AACGAC	1271	6	+	Brassica oleracea	auxin-responsive element
MtATG18c	TGA-element	AACGAC	1290	6	-	Brassica oleracea	auxin-responsive element
MtATG18c	TGACG-motif	TGACG	286	5	+	Hordeum vulgare	cis-acting regulatory element involved in the MeJA-responsiveness
MtATG18c	TGACG-motif	TGACG	751	5	+	Hordeum vulgare	cis-acting regulatory element involved in the MeJA-responsiveness
MtATG18c	MYB	CAACCA	188	6	-	Arabidopsis thaliana
MtATG18c	MYB	TAACCA	395	6	+	Arabidopsis thaliana
MtATG18c	MYB	CAACCA	695	6	-	Arabidopsis thaliana
MtATG18c		motif_sequence	193	4	-	organism	short_function
MtATG18c		motif_sequence	312	4	+	organism	short_function
MtATG18c		motif_sequence	546	4	+	organism	short_function
MtATG18c		motif_sequence	563	4	+	organism	short_function
MtATG18c		motif_sequence	574	4	+	organism	short_function
MtATG18c		motif_sequence	642	4	+	organism	short_function
MtATG18c		motif_sequence	757	4	-	organism	short_function
MtATG18c	AT-rich element	ATAGAAATCAA	830	10	+	Glycine max	binding site of AT-rich DNA binding protein (ATBP-1)
MtATG18c	AT-rich element	ATAGAAATCAA	906	10	-	Glycine max	binding site of AT-rich DNA binding protein (ATBP-1)
MtATG18c	Box 4	ATTAAT	39	6	+	Petroselinum crispum	part of a conserved DNA module involved in light responsiveness
MtATG18c	Box 4	ATTAAT	68	6	+	Petroselinum crispum	part of a conserved DNA module involved in light responsiveness
MtATG18c	Box 4	ATTAAT	1164	6	-	Petroselinum crispum	part of a conserved DNA module involved in light responsiveness
MtATG18c	W box	TTGACC	352	6	+	Arabidopsis thaliana
MtATG18c	G-box	CACGTC	752	6	-	Zea mays	cis-acting regulatory element involved in light responsiveness
MtATG18c	STRE	AGGGG	887	5	-	Arabidopsis thaliana
MtATG18c	TATA	TATAAAAT	891	8	+	Arabidopsis thaliana
MtATG18c	CAAT-box	CAAT	21	4	-	Nicotiana glutinosa
MtATG18c	CAAT-box	CAAT	105	4	+	Nicotiana glutinosa
MtATG18c	CAAT-box	CAAT	150	4	-	Nicotiana glutinosa
MtATG18c	CAAT-box	CAAT	167	4	-	Nicotiana glutinosa
MtATG18c	CAAT-box	CAAAT	185	5	-	Pisum sativum	common cis-acting element in promoter and enhancer regions
MtATG18c	CAAT-box	CAAAT	222	5	+	Pisum sativum	common cis-acting element in promoter and enhancer regions
MtATG18c	CAAT-box	CAAT	236	4	-	Nicotiana glutinosa
MtATG18c	CAAT-box	CAAT	242	4	+	Nicotiana glutinosa
MtATG18c	CAAT-box	CAAAT	283	5	-	Pisum sativum	common cis-acting element in promoter and enhancer regions
MtATG18c	CAAT-box	CAAT	300	4	+	Nicotiana glutinosa
MtATG18c	CAAT-box	CAAT	320	4	+	Nicotiana glutinosa
MtATG18c	CAAT-box	CAAT	361	4	-	Nicotiana glutinosa
MtATG18c	CAAT-box	CAAAT	387	5	+	Pisum sativum	common cis-acting element in promoter and enhancer regions
MtATG18c	CAAT-box	CCAAT	472	5	-	Arabidopsis thaliana	common cis-acting element in promoter and enhancer regions
MtATG18c	CAAT-box	CAAT	483	4	-	Nicotiana glutinosa
MtATG18c	CAAT-box	CAAT	555	4	-	Nicotiana glutinosa
MtATG18c	CAAT-box	CAAAT	571	5	+	Pisum sativum	common cis-acting element in promoter and enhancer regions
MtATG18c	CAAT-box	CAAT	590	4	+	Nicotiana glutinosa
MtATG18c	CAAT-box	CCAAT	592	5	-	Arabidopsis thaliana	common cis-acting element in promoter and enhancer regions
MtATG18c	CAAT-box	CAAAT	636	5	+	Pisum sativum	common cis-acting element in promoter and enhancer regions
MtATG18c	CAAT-box	CAAT	665	4	+	Nicotiana glutinosa
MtATG18c	CAAT-box	CAAT	738	4	+	Nicotiana glutinosa
MtATG18c	CAAT-box	CAAAT	771	5	+	Pisum sativum	common cis-acting element in promoter and enhancer regions
MtATG18c	CAAT-box	CCAAT	819	5	+	Arabidopsis thaliana	common cis-acting element in promoter and enhancer regions
MtATG18c	CAAT-box	CAAT	820	4	+	Nicotiana glutinosa
MtATG18c	CAAT-box	CAAAT	838	5	+	Pisum sativum	common cis-acting element in promoter and enhancer regions
MtATG18c	CAAT-box	CAAAT	909	5	-	Pisum sativum	common cis-acting element in promoter and enhancer regions
MtATG18c	CAAT-box	CAAAT	1043	5	+	Pisum sativum	common cis-acting element in promoter and enhancer regions
MtATG18c	CAAT-box	CAAT	1094	4	+	Nicotiana glutinosa
MtATG18c	CAAT-box	CAAAT	1096	5	-	Pisum sativum	common cis-acting element in promoter and enhancer regions
MtATG18c	CAAT-box	CCAAT	1137	5	+	Arabidopsis thaliana	common cis-acting element in promoter and enhancer regions
MtATG18c	CAAT-box	CAAT	1138	4	+	Nicotiana glutinosa
MtATG18c	CAAT-box	CAAT	1192	4	+	Nicotiana glutinosa
MtATG18c	CAAT-box	CAAT	1196	4	-	Nicotiana glutinosa
MtATG18c	CAAT-box	CAAT	1482	4	+	Nicotiana glutinosa
MtATG18c	LTR	CCGAAA	1052	6	+	Hordeum vulgare	cis-acting element involved in low-temperature responsiveness
MtATG18c	as-1	TGACG	286	5	+	Arabidopsis thaliana
MtATG18c	as-1	TGACG	751	5	+	Arabidopsis thaliana
MtATG18c	CGTCA-motif	CGTCA	286	5	-	Hordeum vulgare	cis-acting regulatory element involved in the MeJA-responsiveness
MtATG18c	CGTCA-motif	CGTCA	751	5	-	Hordeum vulgare	cis-acting regulatory element involved in the MeJA-responsiveness
MtATG18c	AT~TATA-box	TATATA	327	6	+	Arabidopsis thaliana
MtATG18c	AT~TATA-box	TATATA	533	6	+	Arabidopsis thaliana
MtATG18c	AT~TATA-box	TATATA	715	6	+	Arabidopsis thaliana
MtATG18c	AT~TATA-box	TATATA	811	6	-	Arabidopsis thaliana
MtATG18c	AT~TATA-box	TATATA	1103	6	-	Arabidopsis thaliana
MtATG18c	AT~TATA-box	TATATA	1105	6	-	Arabidopsis thaliana
MtATG18c	ABRE	ACGTG	753	5	+	Arabidopsis thaliana	cis-acting element involved in the abscisic acid responsiveness
MtATG18c	ABRE	AACCCGG	1337	7	-	Arabidopsis thaliana	cis-acting element involved in the abscisic acid responsiveness
MtATG18c	LS7	CAGATTTATTTTTA	537	13	-	Zea mays	part of a light responsive element
MtATG18c	O2-site	GTTGACGTGA	749	9	+	Zea mays	cis-acting regulatory element involved in zein metabolism regulation
MtATG18c	CTAG-motif	ACTAGCAGAA	621	9	+	Avena sativa
MtATG18c	TCT-motif	TCTTAC	119	6	+	Arabidopsis thaliana	part of a light responsive element
MtATG18c	GC-motif	CCCCCG	1071	6	-	Zea mays	enhancer-like element involved in anoxic specific inducibility
MtATG18c	MYC	CATTTG	222	6	-	Arabidopsis thaliana
MtATG18c	MYC	CATTTG	571	6	-	Arabidopsis thaliana
MtATG18c	MYC	CAATTG	590	6	+	Arabidopsis thaliana
MtATG18c	Unnamed__6	taTAAATATct	500	10	-	Zea mays
MtATG18c	Unnamed__6	taTAAATATct	521	10	-	Zea mays
MtATG18c	TATA-box	taTATAAAtc	176	9	-	Arabidopsis thaliana	core promoter element around -30 of transcription start
MtATG18c	TATA-box	TACATAAA	178	8	-	Oryza sativa	core promoter element around -30 of transcription start
MtATG18c	TATA-box	ATTATA	205	6	+	Brassica napus	core promoter element around -30 of transcription start
MtATG18c	TATA-box	TATAA	206	5	-	Arabidopsis thaliana	core promoter element around -30 of transcription start
MtATG18c	TATA-box	TATA	207	4	+	Arabidopsis thaliana	core promoter element around -30 of transcription start
MtATG18c	TATA-box	ATATAT	326	6	+	Brassica napus	core promoter element around -30 of transcription start
MtATG18c	TATA-box	TATATA	327	6	+	Arabidopsis thaliana	core promoter element around -30 of transcription start
MtATG18c	TATA-box	ATATAT	328	6	+	Brassica napus	core promoter element around -30 of transcription start
MtATG18c	TATA-box	TATA	329	4	+	Arabidopsis thaliana	core promoter element around -30 of transcription start
MtATG18c	TATA-box	ATTATA	487	6	+	Brassica napus	core promoter element around -30 of transcription start
MtATG18c	TATA-box	TATAA	488	5	-	Arabidopsis thaliana	core promoter element around -30 of transcription start
MtATG18c	TATA-box	TATA	489	4	+	Arabidopsis thaliana	core promoter element around -30 of transcription start
MtATG18c	TATA-box	TATAAATA	503	8	-	Daucus carota	core promoter element around -30 of transcription start
MtATG18c	TATA-box	TATAAAT	504	7	-	Brassica juncea	core promoter element around -30 of transcription start
MtATG18c	TATA-box	TATAAA	505	6	-	Helianthus annuus	core promoter element around -30 of transcription start
MtATG18c	TATA-box	TATAA	506	5	-	Arabidopsis thaliana	core promoter element around -30 of transcription start
MtATG18c	TATA-box	TATA	507	4	+	Arabidopsis thaliana	core promoter element around -30 of transcription start
MtATG18c	TATA-box	TATAAATA	524	8	-	Daucus carota	core promoter element around -30 of transcription start
MtATG18c	TATA-box	TATAAAT	525	7	-	Brassica juncea	core promoter element around -30 of transcription start
MtATG18c	TATA-box	TATAAA	526	6	-	Helianthus annuus	core promoter element around -30 of transcription start
MtATG18c	TATA-box	TATAA	527	5	-	Arabidopsis thaliana	core promoter element around -30 of transcription start
MtATG18c	TATA-box	TATA	528	4	+	Arabidopsis thaliana	core promoter element around -30 of transcription start
MtATG18c	TATA-box	ATTATA	531	6	+	Brassica napus	core promoter element around -30 of transcription start
MtATG18c	TATA-box	TATATAA	532	7	-	Arabidopsis thaliana	core promoter element around -30 of transcription start
MtATG18c	TATA-box	TATATA	533	6	+	Arabidopsis thaliana	core promoter element around -30 of transcription start
MtATG18c	TATA-box	ATATAA	534	6	+	Brassica oleracea	core promoter element around -30 of transcription start
MtATG18c	TATA-box	TATA	535	4	+	Arabidopsis thaliana	core promoter element around -30 of transcription start
MtATG18c	TATA-box	TACAAAA	645	7	+	Oryza sativa	core promoter element around -30 of transcription start
MtATG18c	TATA-box	ATTATA	713	6	+	Brassica napus	core promoter element around -30 of transcription start
MtATG18c	TATA-box	TATATAA	714	7	-	Arabidopsis thaliana	core promoter element around -30 of transcription start
MtATG18c	TATA-box	TATATA	715	6	+	Arabidopsis thaliana	core promoter element around -30 of transcription start
MtATG18c	TATA-box	TATA	717	4	+	Arabidopsis thaliana	core promoter element around -30 of transcription start
MtATG18c	TATA-box	TATATAA	810	7	-	Arabidopsis thaliana	core promoter element around -30 of transcription start
MtATG18c	TATA-box	TATATA	811	6	-	Arabidopsis thaliana	core promoter element around -30 of transcription start
MtATG18c	TATA-box	ATATAA	812	6	+	Brassica oleracea	core promoter element around -30 of transcription start
MtATG18c	TATA-box	TATA	813	4	-	Arabidopsis thaliana	core promoter element around -30 of transcription start
MtATG18c	TATA-box	ccTATAAAaa	889	9	+	Arabidopsis thaliana	core promoter element around -30 of transcription start
MtATG18c	TATA-box	TATA	891	4	-	Arabidopsis thaliana	core promoter element around -30 of transcription start
MtATG18c	TATA-box	ccTATAAAaa	948	9	-	Arabidopsis thaliana	core promoter element around -30 of transcription start
MtATG18c	TATA-box	ATATAT	1063	6	-	Brassica napus	core promoter element around -30 of transcription start
MtATG18c	TATA-box	TATA	1064	4	-	Arabidopsis thaliana	core promoter element around -30 of transcription start
MtATG18c	TATA-box	ATATAT	1102	6	-	Brassica napus	core promoter element around -30 of transcription start
MtATG18c	TATA-box	TATATA	1103	6	-	Arabidopsis thaliana	core promoter element around -30 of transcription start
MtATG18c	TATA-box	ATATAT	1104	6	-	Brassica napus	core promoter element around -30 of transcription start
MtATG18c	TATA-box	TATATA	1105	6	-	Arabidopsis thaliana	core promoter element around -30 of transcription start
MtATG18c	TATA-box	ATATAA	1106	6	+	Brassica oleracea	core promoter element around -30 of transcription start
MtATG18c	TATA-box	TATA	1107	4	-	Arabidopsis thaliana	core promoter element around -30 of transcription start
MtATG18c	TATA-box	TATAAAT	1152	7	-	Brassica juncea	core promoter element around -30 of transcription start
MtATG18c	TATA-box	TATAAA	1153	6	-	Helianthus annuus	core promoter element around -30 of transcription start
MtATG18c	TATA-box	TATAA	1154	5	-	Arabidopsis thaliana	core promoter element around -30 of transcription start
MtATG18c	TATA-box	TATA	1155	4	-	Arabidopsis thaliana	core promoter element around -30 of transcription start
MtATG18c	TATA-box	TATA	1300	4	-	Arabidopsis thaliana	core promoter element around -30 of transcription start
MtATG18c	TATA-box	TATA	1412	4	-	Arabidopsis thaliana	core promoter element around -30 of transcription start
MtATG18d	TC-rich repeats	GTTTTCTTAC	906	9	+	Nicotiana tabacum	cis-acting element involved in defense and stress responsiveness
MtATG18d	JERE	AGACCGCC	559	8	-	Arabidopsis thaliana
MtATG18d	Box 4	ATTAAT	176	6	+	Petroselinum crispum	part of a conserved DNA module involved in light responsiveness
MtATG18d	Box 4	ATTAAT	1032	6	-	Petroselinum crispum	part of a conserved DNA module involved in light responsiveness
MtATG18d	G-box	TACGTG	128	6	+	Arabidopsis thaliana	cis-acting regulatory element involved in light responsiveness
MtATG18d	TATA	TATAAAAT	160	8	-	Arabidopsis thaliana
MtATG18d	STRE	AGGGG	530	5	+	Arabidopsis thaliana
MtATG18d	CAAT-box	CAAAT	10	5	-	Pisum sativum	common cis-acting element in promoter and enhancer regions
MtATG18d	CAAT-box	CAAT	195	4	+	Nicotiana glutinosa
MtATG18d	CAAT-box	CAAT	229	4	-	Nicotiana glutinosa
MtATG18d	CAAT-box	CAAAT	241	5	-	Pisum sativum	common cis-acting element in promoter and enhancer regions
MtATG18d	CAAT-box	CAAT	336	4	-	Nicotiana glutinosa
MtATG18d	CAAT-box	CAAT	370	4	-	Nicotiana glutinosa
MtATG18d	CAAT-box	CAAT	401	4	+	Nicotiana glutinosa
MtATG18d	CAAT-box	CAAAT	466	5	+	Pisum sativum	common cis-acting element in promoter and enhancer regions
MtATG18d	CAAT-box	CAAAT	473	5	-	Pisum sativum	common cis-acting element in promoter and enhancer regions
MtATG18d	CAAT-box	CAAAT	481	5	-	Pisum sativum	common cis-acting element in promoter and enhancer regions
MtATG18d	CAAT-box	CAAAT	513	5	+	Pisum sativum	common cis-acting element in promoter and enhancer regions
MtATG18d	CAAT-box	CAAAT	525	5	+	Pisum sativum	common cis-acting element in promoter and enhancer regions
MtATG18d	CAAT-box	CAAAT	599	5	+	Pisum sativum	common cis-acting element in promoter and enhancer regions
MtATG18d	CAAT-box	CAAAT	611	5	+	Pisum sativum	common cis-acting element in promoter and enhancer regions
MtATG18d	CAAT-box	CAAT	637	4	+	Nicotiana glutinosa
MtATG18d	CAAT-box	CAAT	639	4	-	Nicotiana glutinosa
MtATG18d	CAAT-box	CAAT	647	4	+	Nicotiana glutinosa
MtATG18d	CAAT-box	CAAAT	733	5	+	Pisum sativum	common cis-acting element in promoter and enhancer regions
MtATG18d	CAAT-box	CAAT	740	4	-	Nicotiana glutinosa
MtATG18d	CAAT-box	CAAT	757	4	-	Nicotiana glutinosa
MtATG18d	CAAT-box	CAAAT	768	5	+	Pisum sativum	common cis-acting element in promoter and enhancer regions
MtATG18d	CAAT-box	CAAAT	789	5	+	Pisum sativum	common cis-acting element in promoter and enhancer regions
MtATG18d	CAAT-box	CAAT	868	4	-	Nicotiana glutinosa
MtATG18d	CAAT-box	CAAT	876	4	+	Nicotiana glutinosa
MtATG18d	CAAT-box	CAAT	985	4	+	Nicotiana glutinosa
MtATG18d	CAAT-box	CAAT	1012	4	+	Nicotiana glutinosa
MtATG18d	CAAT-box	CAAT	1054	4	-	Nicotiana glutinosa
MtATG18d	CAAT-box	CAAT	1084	4	+	Nicotiana glutinosa
MtATG18d	CAAT-box	CAAT	1096	4	+	Nicotiana glutinosa
MtATG18d	CAAT-box	CAAAT	1103	5	-	Pisum sativum	common cis-acting element in promoter and enhancer regions
MtATG18d	CAAT-box	CAAT	1113	4	+	Nicotiana glutinosa
MtATG18d	CAAT-box	CAAT	1117	4	+	Nicotiana glutinosa
MtATG18d	CAAT-box	CAAAT	1188	5	+	Pisum sativum	common cis-acting element in promoter and enhancer regions
MtATG18d	CAAT-box	CCAAT	1219	5	+	Arabidopsis thaliana	common cis-acting element in promoter and enhancer regions
MtATG18d	CAAT-box	CAAT	1220	4	+	Nicotiana glutinosa
MtATG18d	CAAT-box	CCAAT	1259	5	+	Arabidopsis thaliana	common cis-acting element in promoter and enhancer regions
MtATG18d	CAAT-box	CAAT	1260	4	+	Nicotiana glutinosa
MtATG18d	CAAT-box	CCAAT	1289	5	+	Arabidopsis thaliana	common cis-acting element in promoter and enhancer regions
MtATG18d	CAAT-box	CAAT	1290	4	+	Nicotiana glutinosa
MtATG18d	CAAT-box	CAAAT	1418	5	-	Pisum sativum	common cis-acting element in promoter and enhancer regions
MtATG18d	CAAT-box	CAAAT	1425	5	-	Pisum sativum	common cis-acting element in promoter and enhancer regions
MtATG18d	ACE	GACACGTATG	108	9	+	Petroselinum crispum	cis-acting element involved in light responsiveness
MtATG18d	MYB	CAACCA	17	6	+	Arabidopsis thaliana
MtATG18d	MYB	TAACCA	1063	6	-	Arabidopsis thaliana
MtATG18d	MYB	CAACCA	1256	6	+	Arabidopsis thaliana
MtATG18d	MYB	CAACCA	1286	6	+	Arabidopsis thaliana
MtATG18d		motif_sequence	93	4	-	organism	short_function
MtATG18d		motif_sequence	148	4	-	organism	short_function
MtATG18d		motif_sequence	170	4	-	organism	short_function
MtATG18d		motif_sequence	257	4	-	organism	short_function
MtATG18d		motif_sequence	322	4	+	organism	short_function
MtATG18d		motif_sequence	387	4	+	organism	short_function
MtATG18d		motif_sequence	477	4	-	organism	short_function
MtATG18d		motif_sequence	699	4	-	organism	short_function
MtATG18d		motif_sequence	933	4	-	organism	short_function
MtATG18d		motif_sequence	1156	4	+	organism	short_function
MtATG18d		motif_sequence	1247	4	+	organism	short_function
MtATG18d		motif_sequence	1295	4	+	organism	short_function
MtATG18d		motif_sequence	1474	4	+	organism	short_function
MtATG18d	MYB-like sequence	TAACCA	1063	6	-	Arabidopsis thaliana
MtATG18d	Unnamed__4	CTCC	848	4	+	Petroselinum hortense
MtATG18d	Unnamed__4	CTCC	1158	4	+	Petroselinum hortense
MtATG18d	Unnamed__4	CTCC	1226	4	+	Petroselinum hortense
MtATG18d	Unnamed__4	CTCC	1476	4	+	Petroselinum hortense
MtATG18d	Myb	TAACTG	1392	6	+	Arabidopsis thaliana
MtATG18d	ARE	AAACCA	681	6	-	Zea mays	cis-acting regulatory element essential for the anaerobic induction
MtATG18d	ARE	AAACCA	1210	6	+	Zea mays	cis-acting regulatory element essential for the anaerobic induction
MtATG18d	P-box	CCTTTTG	943	7	+	Oryza sativa	gibberellin-responsive element
MtATG18d	Unnamed__1	CGTGG	130	5	+	Zea mays
MtATG18d	TATA-box	TATAAA	66	6	-	Helianthus annuus	core promoter element around -30 of transcription start
MtATG18d	TATA-box	TATAA	67	5	-	Arabidopsis thaliana	core promoter element around -30 of transcription start
MtATG18d	TATA-box	TATA	68	4	+	Arabidopsis thaliana	core promoter element around -30 of transcription start
MtATG18d	TATA-box	TATAAAA	161	7	-	Pisum sativum	core promoter element around -30 of transcription start
MtATG18d	TATA-box	TATAAA	162	6	-	Helianthus annuus	core promoter element around -30 of transcription start
MtATG18d	TATA-box	TATATAA	163	7	-	Arabidopsis thaliana	core promoter element around -30 of transcription start
MtATG18d	TATA-box	TATATA	164	6	+	Arabidopsis thaliana	core promoter element around -30 of transcription start
MtATG18d	TATA-box	TATA	166	4	+	Arabidopsis thaliana	core promoter element around -30 of transcription start
MtATG18d	TATA-box	TACAAAA	181	7	+	Oryza sativa	core promoter element around -30 of transcription start
MtATG18d	TATA-box	TATACA	198	6	-	Helianthus annuus	core promoter element around -30 of transcription start
MtATG18d	TATA-box	TATA	200	4	+	Arabidopsis thaliana	core promoter element around -30 of transcription start
MtATG18d	TATA-box	ATTATA	248	6	+	Brassica napus	core promoter element around -30 of transcription start
MtATG18d	TATA-box	TATAA	249	5	-	Arabidopsis thaliana	core promoter element around -30 of transcription start
MtATG18d	TATA-box	TATA	250	4	+	Arabidopsis thaliana	core promoter element around -30 of transcription start
MtATG18d	TATA-box	ATTATA	290	6	+	Brassica napus	core promoter element around -30 of transcription start
MtATG18d	TATA-box	TATAA	291	5	-	Arabidopsis thaliana	core promoter element around -30 of transcription start
MtATG18d	TATA-box	TATA	292	4	+	Arabidopsis thaliana	core promoter element around -30 of transcription start
MtATG18d	TATA-box	TAAAGATT	307	8	+	Arabidopsis thaliana	core promoter element around -30 of transcription start
MtATG18d	TATA-box	ATTATA	330	6	+	Brassica napus	core promoter element around -30 of transcription start
MtATG18d	TATA-box	TATAA	331	5	-	Arabidopsis thaliana	core promoter element around -30 of transcription start
MtATG18d	TATA-box	TATA	332	4	+	Arabidopsis thaliana	core promoter element around -30 of transcription start
MtATG18d	TATA-box	TATACA	434	6	-	Helianthus annuus	core promoter element around -30 of transcription start
MtATG18d	TATA-box	TATA	436	4	+	Arabidopsis thaliana	core promoter element around -30 of transcription start
MtATG18d	TATA-box	ATTATA	570	6	+	Brassica napus	core promoter element around -30 of transcription start
MtATG18d	TATA-box	TATAA	571	5	-	Arabidopsis thaliana	core promoter element around -30 of transcription start
MtATG18d	TATA-box	TATA	572	4	+	Arabidopsis thaliana	core promoter element around -30 of transcription start
MtATG18d	TATA-box	ATATAA	614	6	+	Brassica oleracea	core promoter element around -30 of transcription start
MtATG18d	TATA-box	TATA	615	4	+	Arabidopsis thaliana	core promoter element around -30 of transcription start
MtATG18d	TATA-box	TATAA	1172	5	-	Arabidopsis thaliana	core promoter element around -30 of transcription start
MtATG18d	TATA-box	TATA	1173	4	-	Arabidopsis thaliana	core promoter element around -30 of transcription start
MtATG18d	TATA-box	ATATAA	1240	6	+	Brassica oleracea	core promoter element around -30 of transcription start
MtATG18d	TATA-box	TATA	1241	4	-	Arabidopsis thaliana	core promoter element around -30 of transcription start
MtATG18d	TATA-box	TATA	1415	4	-	Arabidopsis thaliana	core promoter element around -30 of transcription start
MtATG18d	Unnamed__6	taTAAATATct	172	10	-	Zea mays
MtATG18d	dOCT	CACGGATC	663	8	-	Zea mays
MtATG18d	GCN4_motif	TGAGTCA	742	7	-	Oryza sativa	cis-regulatory element involved in endosperm expression
MtATG18d	MRE	AACCTAA	1400	7	+	Petroselinum crispum	MYB binding site involved in light responsiveness
MtATG18d	ERE	ATTTTAAA	490	8	-	Nicotiana glutinos
MtATG18d	MYC	CATGTG	345	6	+	Arabidopsis thaliana
MtATG18d	MYC	CATTTG	466	6	-	Arabidopsis thaliana
MtATG18d	MYC	CATTTG	472	6	+	Arabidopsis thaliana
MtATG18d	MYC	CATTTG	480	6	+	Arabidopsis thaliana
MtATG18d	MYC	CAATTG	637	6	+	Arabidopsis thaliana
MtATG18d	MYC	CATGTG	653	6	+	Arabidopsis thaliana
MtATG18d	MYC	CATGTG	718	6	+	Arabidopsis thaliana
MtATG18d	MYC	CATTTG	733	6	-	Arabidopsis thaliana
MtATG18d	MYC	CATGTG	934	6	-	Arabidopsis thaliana
MtATG18d	I-box	TGATAATGT	394	9	-	Solanum tuberosum	part of a light responsive element
MtATG18d	O2-site	GATGATGTGG	99	9	+	Zea mays	cis-acting regulatory element involved in zein metabolism regulation
MtATG18d	TCT-motif	TCTTAC	89	6	-	Arabidopsis thaliana	part of a light responsive element
MtATG18d	ABRE3a	TACGTG	128	6	+	Zea mays
MtATG18d	GT1-motif	GGTTAAT	820	7	-	Avena sativa	light responsive element
MtATG18d	GT1-motif	GGTTAA	821	6	-	Arabidopsis thaliana	light responsive element
MtATG18d	GT1-motif	GGTTAA	1064	6	+	Arabidopsis thaliana	light responsive element
MtATG18d	ABRE	GACACGTACGT	125	10	-	Oryza sativa	cis-acting element involved in the abscisic acid responsiveness
MtATG18d	ABRE	ACGTG	129	5	+	Arabidopsis thaliana	cis-acting element involved in the abscisic acid responsiveness
MtATG18d	CAT-box	GCCACT	1435	6	+	Arabidopsis thaliana	cis-acting regulatory element related to meristem expression
MtATG18d	ABRE4	CACGTA	128	6	-	Zea mays
MtATG18d	Sp1	GGGCGG	558	6	+	Oryza sativa	light responsive element
MtATG18d	AT~TATA-box	TATATAAA	162	8	-	Arabidopsis thaliana
MtATG18d	AT~TATA-box	TATATA	164	6	+	Arabidopsis thaliana
MtATG18d	TCA	TCATCTTCAT	91	9	-	Pisum sativum
MtATG18d	TCA	TCATCTTCAT	97	9	-	Pisum sativum
MtATG18d	TCA	TCATCTTCAT	385	9	+	Pisum sativum
MtATG18e	ABRE	GCAACGTGTC	653	9	-	Hordeum vulgare	cis-acting element involved in the abscisic acid responsiveness
MtATG18e	ABRE	TACGGTC	854	7	-	Arabidopsis thaliana	cis-acting element involved in the abscisic acid responsiveness
MtATG18e	AP-1	TGAGTTAG	1031	8	+	Arabidopsis thaliana
MtATG18e	AP-1	TGAGTTAG	1267	8	+	Arabidopsis thaliana
MtATG18e	AT~TATA-box	TATATA	264	6	+	Arabidopsis thaliana
MtATG18e	AT~TATA-box	TATATA	945	6	-	Arabidopsis thaliana
MtATG18e	AT~TATA-box	TATATA	947	6	-	Arabidopsis thaliana
MtATG18e	Myb-binding site	CAACAG	98	6	-	Nicotiana tabacum
MtATG18e	Myb-binding site	CAACAG	1243	6	-	Nicotiana tabacum
MtATG18e	TCA	TCATCTTCAT	25	9	+	Pisum sativum
MtATG18e	TATA-box	TATAAAA	157	7	-	Pisum sativum	core promoter element around -30 of transcription start
MtATG18e	TATA-box	TATAAA	158	6	-	Helianthus annuus	core promoter element around -30 of transcription start
MtATG18e	TATA-box	TATAA	159	5	-	Arabidopsis thaliana	core promoter element around -30 of transcription start
MtATG18e	TATA-box	TATA	160	4	+	Arabidopsis thaliana	core promoter element around -30 of transcription start
MtATG18e	TATA-box	TAAAGATT	208	8	+	Arabidopsis thaliana	core promoter element around -30 of transcription start
MtATG18e	TATA-box	TATATA	264	6	+	Arabidopsis thaliana	core promoter element around -30 of transcription start
MtATG18e	TATA-box	ATATAT	265	6	+	Brassica napus	core promoter element around -30 of transcription start
MtATG18e	TATA-box	TATA	266	4	+	Arabidopsis thaliana	core promoter element around -30 of transcription start
MtATG18e	TATA-box	TATA	510	4	+	Arabidopsis thaliana	core promoter element around -30 of transcription start
MtATG18e	TATA-box	TATA	518	4	+	Arabidopsis thaliana	core promoter element around -30 of transcription start
MtATG18e	TATA-box	TACATAAA	825	8	+	Oryza sativa	core promoter element around -30 of transcription start
MtATG18e	TATA-box	ATATAT	944	6	-	Brassica napus	core promoter element around -30 of transcription start
MtATG18e	TATA-box	TATATA	945	6	-	Arabidopsis thaliana	core promoter element around -30 of transcription start
MtATG18e	TATA-box	ATATAT	946	6	-	Brassica napus	core promoter element around -30 of transcription start
MtATG18e	TATA-box	TATATA	947	6	-	Arabidopsis thaliana	core promoter element around -30 of transcription start
MtATG18e	TATA-box	ATATAT	948	6	-	Brassica napus	core promoter element around -30 of transcription start
MtATG18e	TATA-box	TATA	949	4	-	Arabidopsis thaliana	core promoter element around -30 of transcription start
MtATG18e	TATA-box	TATA	1015	4	-	Arabidopsis thaliana	core promoter element around -30 of transcription start
MtATG18e	TATA-box	ATATAA	1128	6	+	Brassica oleracea	core promoter element around -30 of transcription start
MtATG18e	TATA-box	TATA	1129	4	-	Arabidopsis thaliana	core promoter element around -30 of transcription start
MtATG18e	TATA-box	ATATAA	1321	6	+	Brassica oleracea	core promoter element around -30 of transcription start
MtATG18e	TATA-box	TATA	1322	4	-	Arabidopsis thaliana	core promoter element around -30 of transcription start
MtATG18e	Unnamed__1	CGTGG	258	5	+	Zea mays
MtATG18e	Unnamed__1	CGTGG	432	5	+	Zea mays
MtATG18e	ERE	ATTTCATA	617	8	+	Nicotiana glutinos
MtATG18e	ERE	ATTTCATA	1202	8	-	Nicotiana glutinos
MtATG18e	MRE	AACCTAA	742	7	-	Petroselinum crispum	MYB binding site involved in light responsiveness
MtATG18e	TCT-motif	TCTTAC	1277	6	-	Arabidopsis thaliana	part of a light responsive element
MtATG18e	O2-site	GTTGACGTGA	279	9	+	Zea mays	cis-acting regulatory element involved in zein metabolism regulation
MtATG18e	MYC	CATTTG	1027	6	+	Arabidopsis thaliana
MtATG18e	MYC	CATGTG	1259	6	-	Arabidopsis thaliana
MtATG18e	MYC	CATGTG	1301	6	-	Arabidopsis thaliana
MtATG18e	TGACG-motif	TGACG	173	5	-	Hordeum vulgare	cis-acting regulatory element involved in the MeJA-responsiveness
MtATG18e	MYB-like sequence	TAACCA	1482	6	-	Arabidopsis thaliana
MtATG18e	TGA-element	AACGAC	203	6	-	Brassica oleracea	auxin-responsive element
MtATG18e		motif_sequence	271	4	-	organism	short_function
MtATG18e		motif_sequence	467	4	+	organism	short_function
MtATG18e		motif_sequence	652	4	-	organism	short_function
MtATG18e		motif_sequence	874	4	+	organism	short_function
MtATG18e		motif_sequence	1492	4	-	organism	short_function
MtATG18e	MYB	CAACAG	98	6	-	Arabidopsis thaliana
MtATG18e	MYB	CAACCA	736	6	-	Arabidopsis thaliana
MtATG18e	MYB	CAACAG	1243	6	-	Arabidopsis thaliana
MtATG18e	MYB	TAACCA	1482	6	-	Arabidopsis thaliana
MtATG18e	Myb	CAACTG	814	6	+	Arabidopsis thaliana
MtATG18e	Myb	TAACTG	871	6	+	Arabidopsis thaliana
MtATG18e	Unnamed__4	CTCC	309	4	-	Petroselinum hortense
MtATG18e	Unnamed__4	CTCC	685	4	-	Petroselinum hortense
MtATG18e	Unnamed__4	CTCC	911	4	-	Petroselinum hortense
MtATG18e	Unnamed__4	CTCC	1055	4	-	Petroselinum hortense
MtATG18e	Unnamed__4	CTCC	1142	4	+	Petroselinum hortense
MtATG18e	Unnamed__4	CTCC	1356	4	+	Petroselinum hortense
MtATG18e	TC-rich repeats	GTTTTCTTAC	776	9	-	Nicotiana tabacum	cis-acting element involved in defense and stress responsiveness
MtATG18e	as-1	TGACG	173	5	-	Arabidopsis thaliana
MtATG18e	CGTCA-motif	CGTCA	173	5	+	Hordeum vulgare	cis-acting regulatory element involved in the MeJA-responsiveness
MtATG18e	MBS	CAACTG	814	6	+	Arabidopsis thaliana	MYB binding site involved in drought-inducibility
MtATG18e	STRE	AGGGG	354	5	-	Arabidopsis thaliana
MtATG18e	STRE	AGGGG	749	5	+	Arabidopsis thaliana
MtATG18e	CAAT-box	CAAT	63	4	+	Nicotiana glutinosa
MtATG18e	CAAT-box	CAAT	112	4	+	Nicotiana glutinosa
MtATG18e	CAAT-box	CAAT	147	4	+	Nicotiana glutinosa
MtATG18e	CAAT-box	CAAT	165	4	-	Nicotiana glutinosa
MtATG18e	CAAT-box	CAAT	176	4	+	Nicotiana glutinosa
MtATG18e	CAAT-box	CAAT	213	4	-	Nicotiana glutinosa
MtATG18e	CAAT-box	CAAT	295	4	-	Nicotiana glutinosa
MtATG18e	CAAT-box	CAAAT	314	5	-	Pisum sativum	common cis-acting element in promoter and enhancer regions
MtATG18e	CAAT-box	CAAT	334	4	-	Nicotiana glutinosa
MtATG18e	CAAT-box	CAAT	347	4	-	Nicotiana glutinosa
MtATG18e	CAAT-box	CAAT	374	4	+	Nicotiana glutinosa
MtATG18e	CAAT-box	CAAT	420	4	+	Nicotiana glutinosa
MtATG18e	CAAT-box	CAAT	428	4	+	Nicotiana glutinosa
MtATG18e	CAAT-box	CAAAT	460	5	+	Pisum sativum	common cis-acting element in promoter and enhancer regions
MtATG18e	CAAT-box	CAAT	480	4	+	Nicotiana glutinosa
MtATG18e	CAAT-box	CAAT	489	4	-	Nicotiana glutinosa
MtATG18e	CAAT-box	CCAAT	559	5	-	Arabidopsis thaliana	common cis-acting element in promoter and enhancer regions
MtATG18e	CAAT-box	CCAAT	572	5	-	Arabidopsis thaliana	common cis-acting element in promoter and enhancer regions
MtATG18e	CAAT-box	CCAAT	588	5	-	Arabidopsis thaliana	common cis-acting element in promoter and enhancer regions
MtATG18e	CAAT-box	CAAT	725	4	-	Nicotiana glutinosa
MtATG18e	CAAT-box	CAAT	731	4	-	Nicotiana glutinosa
MtATG18e	CAAT-box	CCAAT	861	5	+	Arabidopsis thaliana	common cis-acting element in promoter and enhancer regions
MtATG18e	CAAT-box	CAAT	862	4	+	Nicotiana glutinosa
MtATG18e	CAAT-box	CAAT	901	4	-	Nicotiana glutinosa
MtATG18e	CAAT-box	CAAAT	1028	5	-	Pisum sativum	common cis-acting element in promoter and enhancer regions
MtATG18e	CAAT-box	CCAAT	1052	5	-	Arabidopsis thaliana	common cis-acting element in promoter and enhancer regions
MtATG18e	CAAT-box	CAAAT	1084	5	-	Pisum sativum	common cis-acting element in promoter and enhancer regions
MtATG18e	CAAT-box	CAAT	1191	4	+	Nicotiana glutinosa
MtATG18e	CAAT-box	CAAAT	1208	5	-	Pisum sativum	common cis-acting element in promoter and enhancer regions
MtATG18e	CAAT-box	CAAT	1214	4	-	Nicotiana glutinosa
MtATG18e	CAAT-box	CAAT	1307	4	+	Nicotiana glutinosa
MtATG18e	CAAT-box	CAAT	1319	4	+	Nicotiana glutinosa
MtATG18e	CAAT-box	CAAT	1349	4	+	Nicotiana glutinosa
MtATG18e	CAAT-box	CAAT	1453	4	+	Nicotiana glutinosa
MtATG18e	CAAT-box	CAAT	1487	4	-	Nicotiana glutinosa
MtATG18f	AE-box	AGAAACAA	701	8	+	Arabidopsis thaliana	part of a module for light response
MtATG18f	GT1-motif	GGTTAA	132	6	-	Arabidopsis thaliana	light responsive element
MtATG18f	GT1-motif	GGTTAA	400	6	+	Arabidopsis thaliana	light responsive element
MtATG18f	GT1-motif	GGTTAAT	586	7	+	Avena sativa	light responsive element
MtATG18f	ABRE	ACGTG	672	5	+	Arabidopsis thaliana	cis-acting element involved in the abscisic acid responsiveness
MtATG18f	ABRE	ACGTG	1109	5	+	Arabidopsis thaliana	cis-acting element involved in the abscisic acid responsiveness
MtATG18f	MBSI	aaaAaaC(G/C)GTTA	393	10.5	+	Petunia hybrida	MYB binding site involved in flavonoid biosynthetic genes regulation
MtATG18f	AT~TATA-box	TATATA	987	6	-	Arabidopsis thaliana
MtATG18f	Unnamed__1	CGTGG	470	5	-	Zea mays
MtATG18f	TATA-box	TATA	8	4	+	Arabidopsis thaliana	core promoter element around -30 of transcription start
MtATG18f	TATA-box	TATTTAAA	216	8	-	Arabidopsis thaliana	core promoter element around -30 of transcription start
MtATG18f	TATA-box	TATAAAT	250	7	-	Brassica juncea	core promoter element around -30 of transcription start
MtATG18f	TATA-box	TATAAA	251	6	-	Helianthus annuus	core promoter element around -30 of transcription start
MtATG18f	TATA-box	TATAA	252	5	-	Arabidopsis thaliana	core promoter element around -30 of transcription start
MtATG18f	TATA-box	TATA	253	4	+	Arabidopsis thaliana	core promoter element around -30 of transcription start
MtATG18f	TATA-box	TACAAAA	262	7	+	Oryza sativa	core promoter element around -30 of transcription start
MtATG18f	TATA-box	TATAAAA	533	7	-	Pisum sativum	core promoter element around -30 of transcription start
MtATG18f	TATA-box	TATAAA	534	6	-	Helianthus annuus	core promoter element around -30 of transcription start
MtATG18f	TATA-box	TATAA	535	5	-	Arabidopsis thaliana	core promoter element around -30 of transcription start
MtATG18f	TATA-box	TATA	536	4	+	Arabidopsis thaliana	core promoter element around -30 of transcription start
MtATG18f	TATA-box	ccTATAAAaa	604	9	+	Arabidopsis thaliana	core promoter element around -30 of transcription start
MtATG18f	TATA-box	TATATA	987	6	-	Arabidopsis thaliana	core promoter element around -30 of transcription start
MtATG18f	TATA-box	TATA	989	4	-	Arabidopsis thaliana	core promoter element around -30 of transcription start
MtATG18f	TATA-box	TATAAA	1091	6	-	Helianthus annuus	core promoter element around -30 of transcription start
MtATG18f	TATA-box	TATAA	1092	5	-	Arabidopsis thaliana	core promoter element around -30 of transcription start
MtATG18f	TATA-box	TATA	1093	4	-	Arabidopsis thaliana	core promoter element around -30 of transcription start
MtATG18f	MYC	CATTTG	81	6	+	Arabidopsis thaliana
MtATG18f	MYC	CATGTG	111	6	-	Arabidopsis thaliana
MtATG18f	MYC	CAATTG	460	6	+	Arabidopsis thaliana
MtATG18f	ERE	ATTTTAAA	101	8	-	Nicotiana glutinos
MtATG18f	ERE	ATTTCATA	1000	8	+	Nicotiana glutinos
MtATG18f	MYB	TAACCA	585	6	-	Arabidopsis thaliana
MtATG18f	MYB	CAACCA	1129	6	-	Arabidopsis thaliana
MtATG18f	MYB	CAACCA	1350	6	-	Arabidopsis thaliana
MtATG18f		motif_sequence	146	4	+	organism	short_function
MtATG18f		motif_sequence	259	4	+	organism	short_function
MtATG18f		motif_sequence	892	4	+	organism	short_function
MtATG18f		motif_sequence	902	4	+	organism	short_function
MtATG18f		motif_sequence	958	4	+	organism	short_function
MtATG18f		motif_sequence	1368	4	-	organism	short_function
MtATG18f		motif_sequence	1402	4	-	organism	short_function
MtATG18f	TGA-element	AACGAC	1182	6	-	Brassica oleracea	auxin-responsive element
MtATG18f	MYB-like sequence	TAACCA	585	6	-	Arabidopsis thaliana
MtATG18f	ACE	CTAACGTATT	880	9	+	Petroselinum crispum	cis-acting element involved in light responsiveness
MtATG18f	AAGAA-motif	GAAAGAA	304	7	-	Avena sativa
MtATG18f	AAGAA-motif	GAAAGAA	868	7	-	Avena sativa
MtATG18f	AAGAA-motif	GAAAGAA	918	7	-	Avena sativa
MtATG18f	AAGAA-motif	GAAAGAA	1155	7	+	Avena sativa
MtATG18f	AAGAA-motif	GAAAGAA	1315	7	+	Avena sativa
MtATG18f	WUN-motif	AAATTTCTT	1245	9	-	Nicotiana glutinosa
MtATG18f	G-Box	CACGTT	671	6	-	Pisum sativum	cis-acting regulatory element involved in light responsiveness
MtATG18f	G-Box	CACGTT	1108	6	-	Pisum sativum	cis-acting regulatory element involved in light responsiveness
MtATG18f	Unnamed__4	CTCC	148	4	+	Petroselinum hortense
MtATG18f	Unnamed__4	CTCC	354	4	+	Petroselinum hortense
MtATG18f	Unnamed__4	CTCC	563	4	+	Petroselinum hortense
MtATG18f	Unnamed__4	CTCC	894	4	+	Petroselinum hortense
MtATG18f	ARE	AAACCA	367	6	+	Zea mays	cis-acting regulatory element essential for the anaerobic induction
MtATG18f	ARE	AAACCA	601	6	+	Zea mays	cis-acting regulatory element essential for the anaerobic induction
MtATG18f	ARE	AAACCA	937	6	-	Zea mays	cis-acting regulatory element essential for the anaerobic induction
MtATG18f	ARE	AAACCA	1191	6	-	Zea mays	cis-acting regulatory element essential for the anaerobic induction
MtATG18f	ARE	AAACCA	1470	6	-	Zea mays	cis-acting regulatory element essential for the anaerobic induction
MtATG18f	ARE	AAACCA	1486	6	-	Zea mays	cis-acting regulatory element essential for the anaerobic induction
MtATG18f	LAMP-element	CTTTATCA	658	8	-	Pisum sativum	part of a light responsive element
MtATG18f	TATA	TATAAAAT	253	8	+	Arabidopsis thaliana
MtATG18f	TATA	TATAAAAT	532	8	-	Arabidopsis thaliana
MtATG18f	CAAT-box	CAAT	68	4	+	Nicotiana glutinosa
MtATG18f	CAAT-box	CAAAT	82	5	-	Pisum sativum	common cis-acting element in promoter and enhancer regions
MtATG18f	CAAT-box	CAAT	170	4	-	Nicotiana glutinosa
MtATG18f	CAAT-box	CAAT	200	4	+	Nicotiana glutinosa
MtATG18f	CAAT-box	CAAT	207	4	-	Nicotiana glutinosa
MtATG18f	CAAT-box	CAAT	338	4	+	Nicotiana glutinosa
MtATG18f	CAAT-box	CAAT	347	4	+	Nicotiana glutinosa
MtATG18f	CAAT-box	CAAT	375	4	+	Nicotiana glutinosa
MtATG18f	CAAT-box	CAAT	426	4	-	Nicotiana glutinosa
MtATG18f	CAAT-box	CCAAT	459	5	+	Arabidopsis thaliana	common cis-acting element in promoter and enhancer regions
MtATG18f	CAAT-box	CAAT	460	4	+	Nicotiana glutinosa
MtATG18f	CAAT-box	CAAT	462	4	-	Nicotiana glutinosa
MtATG18f	CAAT-box	CCAAT	488	5	+	Arabidopsis thaliana	common cis-acting element in promoter and enhancer regions
MtATG18f	CAAT-box	CAAT	489	4	+	Nicotiana glutinosa
MtATG18f	CAAT-box	CAAAT	498	5	+	Pisum sativum	common cis-acting element in promoter and enhancer regions
MtATG18f	CAAT-box	CAAT	547	4	-	Nicotiana glutinosa
MtATG18f	CAAT-box	CAAT	556	4	+	Nicotiana glutinosa
MtATG18f	CAAT-box	CCAAT	604	5	+	Arabidopsis thaliana	common cis-acting element in promoter and enhancer regions
MtATG18f	CAAT-box	CAAT	605	4	+	Nicotiana glutinosa
MtATG18f	CAAT-box	CCAAT	853	5	+	Arabidopsis thaliana	common cis-acting element in promoter and enhancer regions
MtATG18f	CAAT-box	CAAT	854	4	+	Nicotiana glutinosa
MtATG18f	CAAT-box	CAAT	956	4	+	Nicotiana glutinosa
MtATG18f	CAAT-box	CAAT	967	4	-	Nicotiana glutinosa
MtATG18f	CAAT-box	CAAT	1022	4	-	Nicotiana glutinosa
MtATG18f	CAAT-box	CAAT	1046	4	-	Nicotiana glutinosa
MtATG18f	CAAT-box	CAAAT	1063	5	-	Pisum sativum	common cis-acting element in promoter and enhancer regions
MtATG18f	CAAT-box	CAAAT	1081	5	+	Pisum sativum	common cis-acting element in promoter and enhancer regions
MtATG18f	CAAT-box	CAAT	1087	4	-	Nicotiana glutinosa
MtATG18f	CAAT-box	CCAAT	1127	5	-	Arabidopsis thaliana	common cis-acting element in promoter and enhancer regions
MtATG18f	CAAT-box	CAAT	1138	4	-	Nicotiana glutinosa
MtATG18f	CAAT-box	CAAT	1142	4	-	Nicotiana glutinosa
MtATG18f	CAAT-box	CAAT	1152	4	-	Nicotiana glutinosa
MtATG18f	CAAT-box	CAAAT	1250	5	-	Pisum sativum	common cis-acting element in promoter and enhancer regions
MtATG18f	CAAT-box	CAAT	1286	4	-	Nicotiana glutinosa
MtATG18f	CAAT-box	CAAAT	1292	5	-	Pisum sativum	common cis-acting element in promoter and enhancer regions
MtATG18f	CAAT-box	CAAAT	1321	5	-	Pisum sativum	common cis-acting element in promoter and enhancer regions
MtATG18f	CAAT-box	CAAT	1328	4	-	Nicotiana glutinosa
MtATG18f	CAAT-box	CAAAT	1334	5	-	Pisum sativum	common cis-acting element in promoter and enhancer regions
MtATG18f	CAAT-box	CAAT	1380	4	-	Nicotiana glutinosa
MtATG18f	CAAT-box	CAAT	1393	4	-	Nicotiana glutinosa
MtATG18f	CAAT-box	CAAT	1425	4	-	Nicotiana glutinosa
MtATG18f	CAAT-box	CAAAT	1430	5	-	Pisum sativum	common cis-acting element in promoter and enhancer regions
MtATG18f	CAAT-box	CAAAT	1442	5	-	Pisum sativum	common cis-acting element in promoter and enhancer regions
MtATG18f	CAAT-box	CAAT	1454	4	-	Nicotiana glutinosa
MtATG18f	CAAT-box	CAAAT	1460	5	-	Pisum sativum	common cis-acting element in promoter and enhancer regions
MtATG18f	STRE	AGGGG	1172	5	-	Arabidopsis thaliana
MtATG18f	Box 4	ATTAAT	224	6	+	Petroselinum crispum	part of a conserved DNA module involved in light responsiveness
MtATG18f	Box 4	ATTAAT	525	6	+	Petroselinum crispum	part of a conserved DNA module involved in light responsiveness
MtATG18f	Box 4	ATTAAT	774	6	-	Petroselinum crispum	part of a conserved DNA module involved in light responsiveness
MtATG18f	W box	TTGACC	548	6	+	Arabidopsis thaliana
MtATG18g	Box 4	ATTAAT	227	6	+	Petroselinum crispum	part of a conserved DNA module involved in light responsiveness
MtATG18g	Box 4	ATTAAT	605	6	+	Petroselinum crispum	part of a conserved DNA module involved in light responsiveness
MtATG18g	Box 4	ATTAAT	816	6	-	Petroselinum crispum	part of a conserved DNA module involved in light responsiveness
MtATG18g	Box 4	ATTAAT	862	6	-	Petroselinum crispum	part of a conserved DNA module involved in light responsiveness
MtATG18g	Box 4	ATTAAT	1070	6	-	Petroselinum crispum	part of a conserved DNA module involved in light responsiveness
MtATG18g	Gap-box	CAAATGAA(A/G)A	1147	9.5	-	Arabidopsis thaliana	part of a light responsive element
MtATG18g	MBS	CAACTG	21	6	+	Arabidopsis thaliana	MYB binding site involved in drought-inducibility
MtATG18g	CAAT-box	CAAT	8	4	+	Nicotiana glutinosa
MtATG18g	CAAT-box	CAAT	39	4	+	Nicotiana glutinosa
MtATG18g	CAAT-box	CAAT	88	4	+	Nicotiana glutinosa
MtATG18g	CAAT-box	CAAT	123	4	-	Nicotiana glutinosa
MtATG18g	CAAT-box	CAAT	141	4	-	Nicotiana glutinosa
MtATG18g	CAAT-box	CAAT	158	4	+	Nicotiana glutinosa
MtATG18g	CAAT-box	CAAT	223	4	-	Nicotiana glutinosa
MtATG18g	CAAT-box	CAAT	231	4	-	Nicotiana glutinosa
MtATG18g	CAAT-box	CAAAT	267	5	-	Pisum sativum	common cis-acting element in promoter and enhancer regions
MtATG18g	CAAT-box	CAAT	278	4	-	Nicotiana glutinosa
MtATG18g	CAAT-box	CAAT	293	4	-	Nicotiana glutinosa
MtATG18g	CAAT-box	CAAT	330	4	-	Nicotiana glutinosa
MtATG18g	CAAT-box	CAAAT	373	5	-	Pisum sativum	common cis-acting element in promoter and enhancer regions
MtATG18g	CAAT-box	CAAT	392	4	-	Nicotiana glutinosa
MtATG18g	CAAT-box	CAAAT	555	5	+	Pisum sativum	common cis-acting element in promoter and enhancer regions
MtATG18g	CAAT-box	CAAAT	715	5	+	Pisum sativum	common cis-acting element in promoter and enhancer regions
MtATG18g	CAAT-box	CAAT	718	4	-	Nicotiana glutinosa
MtATG18g	CAAT-box	CAAT	910	4	+	Nicotiana glutinosa
MtATG18g	CAAT-box	CAAT	1049	4	+	Nicotiana glutinosa
MtATG18g	CAAT-box	CAAAT	1077	5	-	Pisum sativum	common cis-acting element in promoter and enhancer regions
MtATG18g	CAAT-box	CAAT	1086	4	+	Nicotiana glutinosa
MtATG18g	CAAT-box	CAAT	1090	4	+	Nicotiana glutinosa
MtATG18g	CAAT-box	CAAAT	1152	5	-	Pisum sativum	common cis-acting element in promoter and enhancer regions
MtATG18g	CAAT-box	CAAT	1180	4	+	Nicotiana glutinosa
MtATG18g	CAAT-box	CAAT	1245	4	-	Nicotiana glutinosa
MtATG18g	CAAT-box	CAAT	1295	4	+	Nicotiana glutinosa
MtATG18g	CAAT-box	CAAT	1396	4	+	Nicotiana glutinosa
MtATG18g	CAAT-box	CAAAT	1416	5	+	Pisum sativum	common cis-acting element in promoter and enhancer regions
MtATG18g	CAAT-box	CAAT	1473	4	+	Nicotiana glutinosa
MtATG18g	Unnamed__4	CTCC	241	4	-	Petroselinum hortense
MtATG18g	Unnamed__4	CTCC	474	4	-	Petroselinum hortense
MtATG18g	ARE	AAACCA	64	6	+	Zea mays	cis-acting regulatory element essential for the anaerobic induction
MtATG18g	ARE	AAACCA	173	6	-	Zea mays	cis-acting regulatory element essential for the anaerobic induction
MtATG18g	ARE	AAACCA	408	6	-	Zea mays	cis-acting regulatory element essential for the anaerobic induction
MtATG18g	ARE	AAACCA	1119	6	-	Zea mays	cis-acting regulatory element essential for the anaerobic induction
MtATG18g	TCA-element	CCATCTTTTT	8	9	+	Nicotiana tabacum	cis-acting element involved in salicylic acid responsiveness
MtATG18g	Myb	CAACTG	21	6	+	Arabidopsis thaliana
MtATG18g	MSA-like	TCAAACGGT	583	9	+	Catharanthus roseus	cis-acting element involved in cell cycle regulation
MtATG18g	WUN-motif	AAATTACTA	928	9	-	Nicotiana glutinosa
MtATG18g	WUN-motif	AAATTACT	929	8	-	Nicotiana glutinosa
MtATG18g	AAGAA-motif	GAAAGAA	1039	7	-	Avena sativa
MtATG18g	MYB	TAACCA	207	6	-	Arabidopsis thaliana
MtATG18g		motif_sequence	90	4	+	organism	short_function
MtATG18g		motif_sequence	469	4	-	organism	short_function
MtATG18g		motif_sequence	485	4	-	organism	short_function
MtATG18g		motif_sequence	498	4	+	organism	short_function
MtATG18g		motif_sequence	700	4	-	organism	short_function
MtATG18g		motif_sequence	1191	4	+	organism	short_function
MtATG18g		motif_sequence	1336	4	+	organism	short_function
MtATG18g		motif_sequence	1423	4	+	organism	short_function
MtATG18g		motif_sequence	1452	4	+	organism	short_function
MtATG18g		motif_sequence	1480	4	+	organism	short_function
MtATG18g	MYB-like sequence	TAACCA	207	6	-	Arabidopsis thaliana
MtATG18g	ERE	ATTTTAAA	316	8	+	Nicotiana glutinos
MtATG18g	MYC	CATTTG	555	6	-	Arabidopsis thaliana
MtATG18g	MYC	CATTTG	1076	6	+	Arabidopsis thaliana
MtATG18g	MYC	CATTTG	1151	6	+	Arabidopsis thaliana
MtATG18g	TCT-motif	TCTTAC	98	6	+	Arabidopsis thaliana	part of a light responsive element
MtATG18g	CTAG-motif	ACTAGCAGAA	668	9	+	Avena sativa
MtATG18g	Unnamed__1	CGTGG	775	5	+	Zea mays
MtATG18g	TATA-box	TATAAAA	14	7	-	Pisum sativum	core promoter element around -30 of transcription start
MtATG18g	TATA-box	TATAAA	15	6	-	Helianthus annuus	core promoter element around -30 of transcription start
MtATG18g	TATA-box	TATAA	16	5	-	Arabidopsis thaliana	core promoter element around -30 of transcription start
MtATG18g	TATA-box	TATA	17	4	+	Arabidopsis thaliana	core promoter element around -30 of transcription start
MtATG18g	TATA-box	TATAAAA	56	7	-	Pisum sativum	core promoter element around -30 of transcription start
MtATG18g	TATA-box	TATAAA	57	6	-	Helianthus annuus	core promoter element around -30 of transcription start
MtATG18g	TATA-box	TATAA	58	5	-	Arabidopsis thaliana	core promoter element around -30 of transcription start
MtATG18g	TATA-box	TATA	59	4	+	Arabidopsis thaliana	core promoter element around -30 of transcription start
MtATG18g	TATA-box	TATACA	284	6	-	Helianthus annuus	core promoter element around -30 of transcription start
MtATG18g	TATA-box	TATA	286	4	+	Arabidopsis thaliana	core promoter element around -30 of transcription start
MtATG18g	TATA-box	TACAAAA	501	7	+	Oryza sativa	core promoter element around -30 of transcription start
MtATG18g	TATA-box	TATTTAAA	591	8	-	Arabidopsis thaliana	core promoter element around -30 of transcription start
MtATG18g	TATA-box	TATA	617	4	+	Arabidopsis thaliana	core promoter element around -30 of transcription start
MtATG18g	TATA-box	TATAA	904	5	-	Arabidopsis thaliana	core promoter element around -30 of transcription start
MtATG18g	TATA-box	TATA	905	4	-	Arabidopsis thaliana	core promoter element around -30 of transcription start
MtATG18g	TATA-box	TATAAAT	933	7	-	Brassica juncea	core promoter element around -30 of transcription start
MtATG18g	TATA-box	TATAAA	934	6	-	Helianthus annuus	core promoter element around -30 of transcription start
MtATG18g	TATA-box	TATAA	935	5	-	Arabidopsis thaliana	core promoter element around -30 of transcription start
MtATG18g	TATA-box	TATATTTATATTT	936	12	+	Avena sativa	core promoter element around -30 of transcription start
MtATG18g	TATA-box	TATAAAT	1008	7	-	Brassica juncea	core promoter element around -30 of transcription start
MtATG18g	TATA-box	TATAAA	1009	6	-	Helianthus annuus	core promoter element around -30 of transcription start
MtATG18g	TATA-box	TATAA	1010	5	-	Arabidopsis thaliana	core promoter element around -30 of transcription start
[truncated: 2,648 more rows]
